# Supplementary material for: Evaluation of student perceptions with 2 interprofessional assessment tools—the Collaborative Healthcare Interdisciplinary Relationship Planning instrument and the Interprofessional Attitudes Scale—following didactic and clinical learning experiences in the United States
Source: J Educ Eval Health Prof. 2019 Nov 5;16:35. doi: 10.3352/jeehp.2019.16.35 (PMC6881189; doi:10.3352/jeehp.2019.16.35)
Supplement: Supplementary file 1 [file jeehp-16-35-dataset1.xlsx]

## Sheet: Data
ID	College	SESSION	b1	b2	b3	b4	b5	b6	b7	b8	b9	b10	b11	b12	b13	b14	CHIRP_AVG
1001	Social Work	Pre Overall	3	5	4	4	5	5	5	4	4	2	4	4	5	5	4.21429
1002	Allied Health	Pre Overall	4	4	5	5	4	5	4	3	4	2	4	3	3	2	3.71429
1003	Allied Health	Pre Overall	5	5	5	5	5	5	5	5	5	5	5	4	4	4	4.78571
1004	Allied Health	Pre Overall	3	5	5	4	4	5	5	4	5	4	5	4	5	4	4.42857
1005	Allied Health	Pre Overall	3	5	5	5	5	5	5	5	5	1	3	4	3	4	4.14286
1006	Social Work	Pre Overall	3	3	4	4	4	4	4	4	4	3	4	3	3	3	3.57143
1007	Allied Health	Pre Overall	3	4	4	4	4	3	3	3	3	3	3	3	3	3	3.28571
1008	Social Work	Pre Overall	3	5	5	5	3	5	5	5	5	3	5	5	5	5	4.57143
1009	Medicine	Pre Overall	2	3	4	4	4	3	3	3	4	4	4	1	2	3	3.14286
1010	Medicine	Pre Overall	2	5	5	4	4	4	5	4	4	3	4	3	4	4	3.92857
1011	Social Work	Pre Overall	2	2	5	5	5	5	5	4	5	2	5	4	4	3	4
1012	Allied Health	Pre Overall	4	4	4	4	3	3	2	4	4	3	4	3	3	3	3.42857
1013	Allied Health	Pre Overall	4	4	5	4	3	4	4	4	5	4	5	3	4	2	3.92857
1014	Allied Health	Pre Overall	4	2	3	4	2	5	4	4	5	2	3	4	4	3	3.5
1015	Allied Health	Pre Overall	4	4	4	2	3	2	2	4	5	2	1	4	5	2	3.14286
1016	Allied Health	Pre Overall	4	5	5	5	3	5	5	3	5	4	4	2	4	2	4
1017	Allied Health	Pre Overall	4	5	5	4	5	5	5	5	5	3	5	2	5	4	4.42857
1018	Allied Health	Pre Overall	4	5	5	5	5	5	5	5	5	4	5	5	5	5	4.85714
1019	Medicine	Pre Overall	5	5	5	1	5	5	4	4	5	5	5	4	4	5	4.42857
1020	Medicine	Pre Overall	5	5	4	5	4	5	5	4	5	4	5	3	5	3	4.42857
1021	Medicine	Pre Overall	1	4	5	5	5	5	4	3	5	2	2	5	4	4	3.85714
1022	Allied Health	Pre Overall	1	4	5	3	4	5	5	4	5	1	5	4	4	5	3.92857
1023	Medicine	Pre Overall	3	5	5	5	5	5	5	5	5	4	4	4	5	5	4.64286
1024	Medicine	Pre Overall	3	3	4	5	2	5	2	3	5	3	4	3	3	3	3.42857
1025	Medicine	Pre Overall	3	4	5	4	4	4	4	4	5	4	5	4	5	4	4.21429
1026	Medicine	Pre Overall	3	3	4	3	2	4	3	3	4	4	4	3	4	3	3.35714
1027	Medicine	Pre Overall	3	5	5	5	5	4	5	5	4	5	4	3	5	4	4.42857
1028	Medicine	Pre Overall	2	4	5	2	5	5	4	4	5	2	5	4	5	4	4
1029	Allied Health	Pre Overall	2	5	5	5	3	5	5	4	5	2	4	4	1	5	3.92857
1030	Allied Health	Pre Overall	2	5	5	2	4	4	4	5	2	1	2	4	5	4	3.5
1031	Medicine	Pre Overall	2	5	5	5	5	5	5	5	5	4	5	4	5	5	4.64286
1032	Medicine	Pre Overall	2	5	5	4	4	4	5	4	5	4	5	3	4	4	4.14286
1033	Medicine	Pre Overall	2	5	5	5	5	5	5	5	5	5	5	4	5	5	4.71429
1034	Medicine	Pre Overall	2	4	3	4	3	5	4	4	4	4	4	4	4	4	3.78571
1035	Allied Health	Pre Overall	2	4	4	5	4	4	4	4	4	3	4	4	4	4	3.85714
1036	Medicine	Pre Overall	4	5	5	5	3	5	5	4	5	3	5	3	5	5	4.42857
1037	Medicine	Pre Overall	4	4	4	5	5	5	4	5	5	4	5	4	5	5	4.57143
1038	Medicine	Pre Overall	4	4	4	4	4	4	4	5	4	5	4	4	4	3	4.07143
1039	Medicine	Pre Overall	4	5	5	5	3	5	4	5	4	2	5	4	5	3	4.21429
1040	Medicine	Pre Overall	4	4	4	5	2	4	4	5	4	4	4	4	5	4	4.07143
1041	Medicine	Pre Overall	4	5	5	5	5	2	2	5	5	5	5	3	4	2	4.07143
1042	Medicine	Pre Overall	4	3	5	4	3	3	4	4	5	4	5	4	5	4	4.07143
1043	Allied Health	Pre Overall	4	4	4	4	4	5	4	5	5	5	4	5	1	5	4.21429
1044	Allied Health	Pre Overall	4	4	4	2	4	4	2	5	4	2	4	4	4	5	3.71429
1045	Social Work	Pre Overall	4	5	5	5	4	5	5	5	4	4	4	4	5	4	4.5
1046	Medicine	Pre Overall	4	5	5	5	2	3	2	3	5	3	4	3	2	2	3.42857
1047	Medicine	Pre Overall	5	3	5	5	2	4	5	5	4	4	5	4	5	5	4.35714
1048	Public Health	Pre Overall	5	5	5	4	3	5	3	3	5	2	4	3	4	4	3.92857
1049	Dentistry	Pre Overall	5	4	5	5	3	5	4	5	5	4	4	4	5	4	4.42857
1050	Medicine	Pre Overall	5	5	5	5	5	5	5	5	5	4	5	5	5	5	4.92857
1051	Medicine	Pre Overall	5	5	5	5	4	5	5	4	5	5	4	5	5	5	4.78571
1052	Nursing	Pre Overall	5	5	5	5	5	5	2	5	5	5	5	4	4	3	4.5
1053	Medicine	Pre Overall	5	5	3	5	5	5	5	5	5	4	5	5	5	5	4.78571
1054	Medicine	Pre Overall	5	2	5	2	2	2	3	5	5	5	5	5	5	5	4
1055	Medicine	Pre Overall	5	4	4	4	5	4	5	5	5	3	4	5	5	5	4.5
1056	Medicine	Pre Overall	5	5	4	4	3	4	3	5	4	5	3	5	5	5	4.28571
1057	Medicine	Pre Overall	5	5	5	1	4	5	5	4	5	4	5	3	5	5	4.35714
1058	Medicine	Pre Overall	5	2	1	4	1	1	1	5	2	5	5	5	5	4	3.28571
1059	Medicine	Pre Overall	5	4	4	4	3	3	5	5	4	5	4	4	5	3	4.14286
1060	Medicine	Pre Overall	5	5	5	5	5	5	5	5	5	5	5	5	5	5	5
1061	Dentistry	Pre Overall	5	2	5	5	5	4	4	5	3	3	5	5	5	5	4.35714
1062	Medicine	Pre Overall	5	5	5	3	2	2	5	5	5	5	5	5	5	5	4.42857
1063	Public Health	Pre Overall	5	5	5	5	5	5	5	2	5	2	5	5	5	5	4.57143
1064	Medicine	Pre Overall	5	5	5	5	4	2	5	5	5	5	5	5	5	4	4.64286
1065	Social Work	Pre Overall	5	5	2	5	5	5	5	2	5	2	4	5	5	5	4.28571
1066	Nursing	Pre Overall	5	5	5	5	5	5	5	5	5	2	5	5	5	5	4.78571
1067	Nursing	Pre Overall	5	5	4	4	5	4	4	4	4	4	5	3	3	4	4.14286
1068	Medicine	Pre Overall	5	5	5	3	1	5	5	5	5	5	3	5	5	5	4.42857
1069	Medicine	Pre Overall	5	5	5	5	2	5	5	5	5	5	5	5	5	5	4.78571
1070	Medicine	Pre Overall	5	5	5	5	5	5	5	5	5	5	5	5	5	5	5
1071	Social Work	Pre Overall	1	5	4	5	4	5	5	4	5	2	5	5	5	5	4.28571
1072	Dentistry	Pre Overall	1	5	5	5	5	5	5	5	5	2	5	5	5	5	4.5
1073	Dentistry	Pre Overall	1	4	5	3	3	5	2	5	5	5	5	4	5	3	3.92857
1074	Social Work	Pre Overall	1	5	4	2	5	4	4	4	4	3	3	3	3	2	3.35714
1075	Nursing	Pre Overall	3	3	2	3	4	4	2	4	4	2	2	3	3	3	3
1076	Social Work	Pre Overall	3	3	3	3	3	3	3	3	3	3	3	3	3	3	3
1077	Social Work	Pre Overall	3	4	5	5	4	4	3	4	5	4	4	5	5	4	4.21429
1078	Medicine	Pre Overall	3	5	5	5	4	5	5	5	5	2	5	5	5	5	4.57143
1079	Nursing	Pre Overall	3	4	5	4	2	4	4	4	4	2	2	2	2	2	3.14286
1080	Social Work	Pre Overall	3	5	4	4	3	4	4	4	5	2	4	2	2	2	3.42857
1081	Nursing	Pre Overall	3	3	3	3	4	3	3	3	3	4	3	3	3	3	3.14286
1082	Nursing	Pre Overall	3	5	5	5	5	5	5	5	5	4	5	5	5	4	4.71429
1083	Social Work	Pre Overall	3	5	5	5	5	4	4	5	4	4	4	4	4	4	4.28571
1084	Medicine	Pre Overall	3	5	4	3	4	4	5	4	4	3	4	4	4	3	3.85714
1085	Nursing	Pre Overall	3	2	3	3	1	1	3	3	3	2	2	3	3	3	2.5
1086	Nursing	Pre Overall	3	4	3	4	4	4	2	4	2	3	4	4	4	4	3.5
1087	Medicine	Pre Overall	3	5	5	5	3	5	3	3	5	1	5	2	5	4	3.85714
1088	Medicine	Pre Overall	3	2	4	3	2	4	4	5	5	5	3	4	5	3	3.71429
1089	Dentistry	Pre Overall	3	5	4	3	2	4	5	5	3	5	5	5	5	4	4.14286
1090	Medicine	Pre Overall	3	4	5	5	3	5	5	4	5	5	5	5	5	5	4.57143
1091	Nursing	Pre Overall	3	3	5	4	1	5	4	4	4	3	4	3	2	3	3.42857
1092	Nursing	Pre Overall	3	5	5	5	5	5	5	5	5	2	5	5	5	5	4.64286
1093	Medicine	Pre Overall	3	3	3	3	3	3	3	3	3	3	3	3	3	3	3
1094	Nursing	Pre Overall	3	5	5	4	2	5	5	5	5	4	5	2	3	3	4
1095	Medicine	Pre Overall	3	3	5	3	3	3	3	3	5	3	3	3	3	3	3.28571
1096	Public Health	Pre Overall	3	5	5	5	5	5	5	5	5	5	5	4	5	4	4.71429
1097	Social Work	Pre Overall	3	4	5	5	4	5	4	4	5	4	4	4	4	4	4.21429
1098	Dentistry	Pre Overall	3	5	5	5	5	5	5	5	5	4	5	5	1	2	4.28571
1099	Public Health	Pre Overall	3	3	5	4	2	3	3	3	4	4	5	3	5	3	3.57143
1100	Dentistry	Pre Overall	3	3	3	4	4	5	4	3	4	3	4	2	4	3	3.5
1101	Public Health	Pre Overall	3	5	5	2	3	3	5	3	5	2	5	3	4	4	3.71429
1102	Medicine	Pre Overall	3	3	4	3	2	2	2	4	5	2	4	3	3	3	3.07143
1103	Medicine	Pre Overall	3	3	3	3	3	3	3	3	3	3	3	3	3	3	3
1104	Nursing	Pre Overall	2	5	5	5	5	5	5	4	5	3	5	4	2	4	4.21429
1105	Medicine	Pre Overall	2	4	3	4	2	3	2	4	3	2	5	3	4	4	3.21429
1106	Medicine	Pre Overall	2	4	4	4	4	4	4	4	4	4	4	4	4	4	3.85714
1107	Medicine	Pre Overall	2	3	4	4	2	4	4	4	4	2	4	4	4	4	3.5
1108	Public Health	Pre Overall	2	3	4	3	3	4	4	3	5	2	4	4	4	4	3.5
1109	Nursing	Pre Overall	2	5	5	4	2	5	4	4	5	1	4	3	5	3	3.71429
1110	Social Work	Pre Overall	2	5	5	5	5	5	5	5	5	4	5	5	4	3	4.5
1111	Medicine	Pre Overall	2	5	5	5	4	5	5	4	5	2	5	4	5	5	4.35714
1112	Social Work	Pre Overall	2	5	5	5	5	5	5	5	4	4	5	4	5	4	4.5
1113	Medicine	Pre Overall	2	4	5	4	4	5	3	2	5	3	5	4	4	3	3.78571
1114	Nursing	Pre Overall	2	4	4	3	5	5	3	5	5	4	3	4	5	1	3.78571
1115	Medicine	Pre Overall	2	4	5	4	4	4	3	4	5	2	4	2	4	4	3.64286
1116	Social Work	Pre Overall	2	5	5	4	5	5	4	5	5	2	4	4	4	4	4.14286
1117	Social Work	Pre Overall	2	5	5	5	5	5	5	5	5	5	5	5	4	5	4.71429
1118	Nursing	Pre Overall	2	5	5	3	3	5	3	5	5	4	4	3	5	4	4
1119	Nursing	Pre Overall	2	4	4	3	4	5	4	4	4	4	5	3	3	3	3.71429
1120	Nursing	Pre Overall	2	5	5	4	4	5	4	5	5	5	5	4	4	2	4.21429
1121	Nursing	Pre Overall	2	2	3	5	3	5	3	4	3	2	3	3	3	3	3.14286
1122	Nursing	Pre Overall	2	3	4	4	3	5	3	5	4	4	4	3	4	3	3.64286
1123	Medicine	Pre Overall	4	4	5	5	3	5	4	4	5	4	5	3	5	3	4.21429
1124	Nursing	Pre Overall	4	3	4	4	4	4	4	5	4	4	3	3	3	2	3.64286
1125	Nursing	Pre Overall	4	5	5	5	5	5	4	5	5	5	4	3	2	2	4.21429
1126	Medicine	Pre Overall	4	4	2	4	4	3	3	4	2	4	4	4	4	4	3.57143
1127	Dentistry	Pre Overall	4	3	5	5	3	5	4	5	5	5	5	2	1	1	3.78571
1128	Medicine	Pre Overall	4	5	5	5	3	5	5	5	5	3	5	4	5	3	4.42857
1129	Medicine	Pre Overall	4	4	3	4	3	3	2	4	4	4	4	4	4	4	3.64286
1130	Medicine	Pre Overall	4	5	5	5	4	5	4	5	5	3	5	4	5	4	4.5
1131	Nursing	Pre Overall	4	4	4	4	3	4	2	3	4	4	5	2	4	4	3.64286
1132	Medicine	Pre Overall	4	5	5	5	3	5	5	5	5	4	4	5	5	4	4.57143
1133	Nursing	Pre Overall	4	5	5	5	4	5	5	5	5	5	5	5	5	4	4.78571
1134	Medicine	Pre Overall	4	1	4	5	3	5	4	3	3	4	5	5	5	3	3.85714
1135	Medicine	Pre Overall	4	3	3	3	2	2	3	4	3	4	3	4	4	3	3.21429
1136	Dentistry	Pre Overall	4	4	4	4	2	4	4	2	3	4	4	4	4	2	3.5
1137	Medicine	Pre Overall	4	5	5	5	3	4	5	5	4	2	5	5	5	3	4.28571
1138	Medicine	Pre Overall	4	3	5	5	3	2	5	3	4	2	3	4	5	4	3.71429
1139	Medicine	Pre Overall	4	3	4	4	3	5	4	5	4	4	4	4	4	3	3.92857
1140	Medicine	Pre Overall	4	3	4	3	2	3	3	4	4	4	4	3	4	4	3.5
1141	Nursing	Pre Overall	4	5	4	5	5	5	5	4	5	4	4	2	2	2	4
1142	Medicine	Pre Overall	4	4	5	1	5	4	4	4	5	3	5	2	5	1	3.71429
1143	Medicine	Pre Overall	4	4	4	3	2	4	3	4	4	3	3	3	4	4	3.5
1144	Nursing	Pre Overall	4	5	4	4	4	5	4	4	4	2	4	4	5	4	4.07143
1145	Medicine	Pre Overall	4	4	4	4	3	3	4	4	4	4	4	5	4	4	3.92857
1146	Medicine	Pre Overall	4	4	4	4	4	4	4	4	4	4	4	4	4	4	4
1147	Social Work	Pre Overall	4	5	5	5	5	5	5	5	4	2	5	4	5	3	4.42857
1148	Nursing	Pre Overall	4	4	4	4	5	4	4	4	4	4	4	4	4	3	4
1149	Medicine	Pre Overall	4	3	5	5	3	3	4	4	4	3	3	5	4	4	3.85714
1150	Nursing	Pre Overall	4	5	5	5	4	5	5	3	5	5	5	4	3	4	4.42857
1151	Medicine	Pre Overall	4	5	3	5	4	4	2	5	5	3	5	1	5	3	3.85714
1152	Medicine	Pre Overall	4	4	4	4	2	3	4	4	5	3	4	3	4	3	3.64286
1153	Nursing	Pre Overall	4	5	4	5	5	5	5	5	3	2	5	3	4	2	4.07143
1154	Medicine	Pre Overall	4	5	4	5	3	4	4	4	4	5	4	5	5	4	4.28571
1155	Medicine	Pre Overall	4	4	4	3	4	2	4	5	5	5	4	4	5	4	4.07143
1156	Dentistry	Pre Overall	4	5	5	5	5	5	5	5	5	5	4	5	5	3	4.71429
1157	Dentistry	Pre Overall	4	4	5	3	3	4	5	5	5	4	5	4	4	2	4.07143
1158	Nursing	Pre Overall	4	5	4	4	1	4	2	2	5	3	4	3	2	3	3.28571
1159	Medicine	Pre Overall	4	5	5	5	2	5	5	3	5	4	4	3	5	5	4.28571
1160	Dentistry	Pre Overall	4	5	5	5	5	5	5	5	5	4	4	4	4	5	4.64286
1161	Social Work	Pre Overall	4	5	5	5	5	5	3	4	5	3	5	4	5	3	4.35714
1162	Medicine	Pre Overall	4	5	5	5	3	5	5	4	5	2	5	5	5	5	4.5
1163	Medicine	Pre Overall	4	4	5	2	1	4	4	5	5	4	5	4	4	4	3.92857
1164	Nursing	Pre Overall	4	4	4	4	4	5	4	4	5	3	5	3	3	3	3.92857
1165	Medicine	Pre Overall	5	5	5	5	5	5	5	5	5	5	5	5	5	2	4.78571
1166	Allied Health	Pre Overall	5	4	3	5	2	5	5	4	3	2	3	3	4	3	3.64286
1167	Allied Health	Pre Overall	3	4	5	4	4	4	3	4	5	2	2	2	4	4	3.57143
1168	Allied Health	Pre Overall	3	4	5	4	2	5	4	4	5	5	5	2	3	2	3.78571
1169	Public Health	Pre Overall	3	5	4	5	5	5	4	4	5	5	5	3	4	3	4.28571
1170	Medicine	Pre Overall	3	4	4	3	3	5	4	3	4	4	5	4	5	4	3.92857
1171	Allied Health	Pre Overall	3	5	5	4	4	4	3	3	5	1	3	3	2	3	3.42857
1172	Allied Health	Pre Overall	3	5	5	5	3	5	5	5	5	3	3	3	4	4	4.14286
1173	Allied Health	Pre Overall	3	5	5	5	5	5	5	5	5	5	5	5	5	5	4.85714
1174	Allied Health	Pre Overall	3	4	5	3	4	4	3	4	5	3	4	2	3	3	3.57143
1175	Allied Health	Pre Overall	3	4	4	4	3	4	4	4	4	3	3	3	4	4	3.64286
1176	Allied Health	Pre Overall	3	3	3	4	1	5	3	4	5	1	2	3	4	4	3.21429
1177	Allied Health	Pre Overall	3	4	4	4	4	4	3	4	3	2	3	3	4	3	3.42857
1178	Allied Health	Pre Overall	3	5	5	5	2	5	2	4	5	2	5	2	2	2	3.5
1179	Allied Health	Pre Overall	3	5	5	5	4	5	3	4	5	2	5	3	3	3	3.92857
1180	Allied Health	Pre Overall	2	4	4	4	4	4	4	3	5	2	3	3	3	4	3.5
1181	Nursing	Pre Overall	2	5	5	3	5	5	4	4	5	4	5	4	4	4	4.21429
1182	Allied Health	Pre Overall	2	5	5	5	5	5	5	5	5	4	5	5	5	5	4.71429
1183	Allied Health	Pre Overall	2	4	5	3	2	4	3	4	5	3	5	5	4	2	3.64286
1184	Allied Health	Pre Overall	2	5	5	4	4	5	3	4	5	4	4	3	5	4	4.07143
1185	Allied Health	Pre Overall	4	4	5	5	2	5	5	4	5	4	4	2	4	2	3.92857
1186	Allied Health	Pre Overall	4	4	5	3	3	5	3	5	5	4	3	3	4	3	3.85714
1187	Medicine	Pre Overall	4	5	4	4	3	4	5	5	5	3	4	4	5	4	4.21429
1188	Allied Health	Pre Overall	4	5	5	4	3	5	3	4	5	3	4	3	4	5	4.07143
1189	Allied Health	Pre Overall	4	4	5	5	3	5	5	3	5	4	5	4	4	5	4.35714
1190	Allied Health	Pre Overall	4	4	4	4	2	4	2	4	5	3	4	3	3	4	3.57143
1191	Social Work	Pre Overall	4	4	4	5	4	5	4	4	5	5	4	4	4	3	4.21429
1192	Allied Health	Pre Overall	4	4	5	3	4	4	5	5	5	4	3	4	5	5	4.28571
1193	Allied Health	Pre Overall	4	5	5	5	5	5	5	4	5	4	4	5	5	5	4.71429
1194	Medicine	Pre Overall	4	4	4	4	4	4	4	4	4	4	3	3	4	4	3.85714
1195	Allied Health	Pre Overall	4	4	5	4	3	5	5	4	5	4	4	4	4	4	4.21429
1196	Allied Health	Pre Overall	4	2	4	2	2	5	4	4	4	3	2	2	3	4	3.21429
1197	Allied Health	Pre Overall	4	5	3	5	3	3	5	4	4	4	3	2	5	3	3.78571
1198	Allied Health	Pre Overall	4	5	5	5	4	4	5	5	4	4	5	5	5	5	4.64286
1199	Public Health	Pre Overall	4	3	4	3	4	5	5	1	4	4	3	3	4	3	3.57143
1200	Medicine	Pre Overall	5	2	4	5	4	4	5	4	5	3	5	4	5	5	4.28571
1201	Nursing	Pre Overall	5	5	5	5	2	5	5	5	5	5	5	5	5	5	4.78571
1202	Medicine	Pre Overall	5	3	5	5	2	5	3	5	5	4	2	5	5	5	4.21429
1203	Allied Health	Pre Overall	5	4	4	4	2	4	1	2	3	2	4	3	2	1	2.92857
1204	Pharmacy	Pre Overall	5	5	5	5	5	5	5	5	5	5	5	3	5	4	4.78571
1205	Pharmacy	Pre Overall	5	5	5	5	5	5	4	5	5	2	5	4	4	4	4.5
1206	Pharmacy	Pre Overall	5	5	5	4	3	3	4	4	5	4	5	3	4	4	4.14286
1207	Medicine	Pre Overall	5	5	5	5	5	5	5	5	5	5	5	5	5	5	5
1208	Allied Health	Pre Overall	5	5	5	5	5	5	5	5	5	5	5	5	5	5	5
1209	Medicine	Pre Overall	5	4	5	5	4	5	5	5	5	5	5	5	4	4	4.71429
1210	Pharmacy	Pre Overall	5	5	5	5	4	5	5	3	5	5	5	2	5	3	4.42857
1211	Allied Health	Pre Overall	5	5	5	5	5	5	5	5	5	5	5	2	5	2	4.57143
1212	Medicine	Pre Overall	5	2	5	4	4	3	4	5	5	4	5	4	5	4	4.21429
1213	Social Work	Pre Overall	1	3	3	2	2	4	3	3	3	1	2	4	3	3	2.64286
1214	Allied Health	Pre Overall	1	5	1	1	1	1	1	1	3	5	2	3	4	1	2.14286
1215	Pharmacy	Pre Overall	3	5	5	5	5	5	4	4	5	4	5	4	5	4	4.5
1216	Pharmacy	Pre Overall	3	3	3	3	4	3	3	3	3	3	3	2	3	3	3
1217	Pharmacy	Pre Overall	3	4	4	5	4	4	3	5	5	3	4	4	5	3	4
1218	Pharmacy	Pre Overall	3	5	4	5	4	4	5	4	5	4	5	3	5	3	4.21429
1219	Pharmacy	Pre Overall	3	3	4	4	2	4	3	4	5	3	5	3	4	3	3.57143
1220	Pharmacy	Pre Overall	3	4	5	3	4	5	2	4	5	4	4	4	4	4	3.92857
1221	Pharmacy	Pre Overall	3	5	5	4	4	5	4	3	5	4	5	3	4	4	4.14286
1222	Medicine	Pre Overall	3	4	5	3	3	4	4	4	5	3	5	3	4	4	3.85714
1223	Pharmacy	Pre Overall	3	3	4	4	4	4	3	4	4	2	3	3	4	3	3.42857
1224	Pharmacy	Pre Overall	3	4	3	4	3	3	3	3	4	4	4	3	3	2	3.28571
1225	Allied Health	Pre Overall	3	3	1	2	1	1	1	4	5	3	2	2	5	1	2.42857
1226	Pharmacy	Pre Overall	2	3	3	3	3	3	3	2	2	3	2	2	3	2	2.57143
1227	Pharmacy	Pre Overall	2	5	5	5	5	5	5	5	5	4	5	5	5	4	4.64286
1228	Pharmacy	Pre Overall	2	4	4	4	4	5	4	4	4	3	3	4	4	3	3.71429
1229	Allied Health	Pre Overall	2	4	4	4	4	4	4	4	2	2	4	3	4	3	3.42857
1230	Allied Health	Pre Overall	2	4	4	4	4	4	4	4	3	4	4	4	3	4	3.71429
1231	Social Work	Pre Overall	2	5	4	4	4	4	5	4	4	2	5	4	4	5	4
1232	Allied Health	Pre Overall	2	5	5	4	3	4	4	5	5	4	4	3	3	3	3.85714
1233	Pharmacy	Pre Overall	2	4	4	3	4	3	2	4	5	1	5	2	3	2	3.14286
1234	Pharmacy	Pre Overall	2	5	5	5	4	5	5	5	5	3	5	3	4	3	4.21429
1235	Pharmacy	Pre Overall	2	5	5	1	5	5	5	3	5	1	4	3	4	3	3.64286
1236	Pharmacy	Pre Overall	4	4	4	3	3	4	4	5	4	3	4	3	4	3	3.71429
1237	Pharmacy	Pre Overall	4	4	4	4	4	3	4	4	4	4	4	4	4	3	3.85714
1238	Pharmacy	Pre Overall	4	5	3	5	4	5	4	4	3	3	3	4	5	4	4
1239	Pharmacy	Pre Overall	4	4	4	4	3	4	3	4	5	3	5	4	4	3	3.85714
1240	Pharmacy	Pre Overall	4	5	4	5	5	5	4	5	5	4	5	4	3	4	4.42857
1241	Pharmacy	Pre Overall	4	4	4	4	4	4	4	3	4	4	3	3	4	4	3.78571
1242	Pharmacy	Pre Overall	4	4	4	4	3	3	2	4	4	4	4	3	4	4	3.64286
1243	Medicine	Pre Overall	4	5	5	3	5	5	4	5	5	3	5	4	5	3	4.35714
1244	Pharmacy	Pre Overall	4	4	5	5	5	4	5	5	5	4	5	4	4	4	4.5
1245	Pharmacy	Pre Overall	4	5	5	5	5	5	5	5	5	4	5	4	3	4	4.57143
1246	Medicine	Pre Overall	4	5	4	5	2	4	2	4	3	2	4	3	4	2	3.42857
1247	Medicine	Pre Overall	4	4	5	5	4	4	4	4	5	5	4	5	4	4	4.35714
1248	Medicine	Pre Overall	4	3	4	4	4	4	4	4	3	4	4	4	4	4	3.85714
1249	Public Health	Pre Overall	4	3	4	3	4	5	4	3	5	3	5	3	3	5	3.85714
1250	Medicine	Pre Overall	4	4	4	4	4	4	4	4	4	4	4	4	4	4	4
1251	Pharmacy	Pre Overall	4	5	5	5	2	5	4	5	5	4	5	3	4	4	4.28571
1252	Medicine	Pre Overall	4	4	4	4	4	4	4	4	4	4	4	2	3	4	3.78571
1253	Medicine	Pre Overall	4	4	4	4	4	4	3	4	4	4	4	3	3	3	3.71429
1254	Allied Health	Pre Overall	4	2	4	3	3	3	3	3	4	2	4	4	2	2	3.07143
1255	Social Work	Pre Overall	4	4	5	4	4	5	4	5	4	3	5	4	3	4	4.14286
1256	Medicine	Pre Overall	5	3	5	2	1	5	2	4	2	3	2	2	2	1	2.78571
1257	Social Work	Pre Overall	1	5	5	5	5	5	5	5	5	3	5	5	5	5	4.57143
1258	Public Health	Pre Overall	3	4	5	4	4	5	3	2	5	2	5	5	5	5	4.07143
1259	Social Work	Pre Overall	3	3	5	4	3	4	4	5	5	4	4	4	4	4	4
1260	Social Work	Pre Overall	2	4	4	3	5	4	3	5	5	2	3	5	4	5	3.85714
1261	Social Work	Pre Overall	4	5	5	5	5	5	5	5	5	3	5	5	4	5	4.71429
1262	Dentistry	Pre Overall	5	5	5	5	5	5	5	5	5	5	5	4	5	3	4.78571
1263	Dentistry	Pre Overall	5	5	5	5	5	5	5	5	5	5	5	5	5	5	5
1264	Dentistry	Pre Overall	3	3	5	4	4	4	3	4	5	3	4	3	4	2	3.64286
1265	Dentistry	Pre Overall	3	4	5	5	3	5	3	4	5	2	5	4	4	4	4
1266	Dentistry	Pre Overall	2	5	5	5	5	5	5	5	5	5	5	5	5	5	4.78571
1267	Dentistry	Pre Overall	2	4	2	5	4	5	4	1	4	4	4	4	4	4	3.64286
1268	Dentistry	Pre Overall	4	5	3	4	4	3	2	5	5	3	4	4	4	3	3.78571
1269	Dentistry	Pre Overall	4	3	5	4	3	4	3	4	5	3	4	3	3	3	3.64286
1270	Dentistry	Pre Overall	4	5	5	5	4	5	5	4	5	4	5	5	5	4	4.64286
1271	Dentistry	Pre Overall	4	3	3	4	2	3	3	3	3	3	4	4	4	3	3.28571
1272	Dentistry	Pre Overall	4	4	4	4	3	3	3	4	4	3	5	4	3	2	3.57143
2001	Medicine	Post EPIC clinic	3	5	5	4	1	5	3	5	5	2	5	4	5	4	4
2002	Pharmacy	Post EPIC clinic	4	4	5	4	4	4	4	4	4	3	3	4	4	4	3.92857
2003	Allied Health	Post EPIC clinic	4	2	5	4	1	3	3	4	5	2	5	3	3	2	3.28571
2004	Medicine	Post EPIC clinic	4	4	5	5	3	4	4	5	5	3	5	4	4	4	4.21429
2005	Dentistry	Post EPIC clinic	5	4	5	5	2	5	3	5	5	5	4	5	5	5	4.5
2006	Allied Health	Post EPIC clinic	4	3	5	5	5	5	5	5	5	4	5	5	5	5	4.71429
2007	Allied Health	Post EPIC clinic	4	4	5	5	4	5	5	5	5	4	4	4	5	5	4.57143
2008	Dentistry	Post EPIC clinic	5	5	4	5	1	5	5	5	3	5	3	5	5	5	4.35714
2009	Allied Health	Post EPIC clinic	3	5	4	4	3	5	4	4	5	3	4	3	4	4	3.92857
2010	Allied Health	Post EPIC clinic	5	5	5	5	5	5	5	5	5	3	5	5	5	5	4.85714
2011	Medicine	Post EPIC clinic	4	4	4	4	4	4	4	4	4	4	4	4	4	4	4
2012	Social Work	Post EPIC clinic	5	5	5	5	5	5	5	5	5	5	5	5	5	5	5
2013	Social Work	Post EPIC clinic	1	5	4	5	4	4	4	4	5	1	4	5	4	4	3.85714
2014	Nursing	Post EPIC clinic	5	5	5	5	5	5	5	5	5	5	4	5	5	5	4.92857
2015	Allied Health	Post EPIC clinic	3	4	5	3	2	3	5	5	4	3	5	4	4	4	3.85714
2016	Dentistry	Post EPIC clinic	1	1	1	1	1	1	1	1	1	1	1	1	1	1	1
2026	Dentistry	Post EPIC clinic	2	5	4	2	3	4	4	3	4	2	4	4	4	4	3.5
2027	Dentistry	Post EPIC clinic	4	1	5	5	2	2	2	5	5	2	5	5	5	4	3.71429
2028	Pharmacy	Post EPIC clinic	3	5	5	5	2	5	5	5	5	4	5	5	4	5	4.5
2029	Social Work	Post EPIC clinic	4	4	4	4	5	5	3	4	4	2	2	5	4	4	3.85714
2030	Allied Health	Post EPIC clinic	2	5	5	5	5	5	4	4	4	2	5	4	3	4	4.07143
2031	Dentistry	Post EPIC clinic	2	5	5	5	2	5	2	4	5	4	5	5	5	5	4.21429
2032	Allied Health	Post EPIC clinic	2	5	5	5	5	5	5	5	5	4	5	5	5	5	4.71429
2033	Nursing	Post EPIC clinic	4	4	5	5	5	5	4	5	5	3	4	4	5	4	4.42857
2034	Allied Health	Post EPIC clinic	4	5	5	5	3	5	4	5	5	4	5	4	5	4	4.5
2035	Social Work	Post EPIC clinic	4	4	5	3	3	4	4	5	5	3	5	4	5	4	4.14286
2043	Social Work	Post EPIC clinic	2	5	5	5	5	5	5	5	5	4	5	5	5	5	4.71429
2083	Medicine	Post EPIC clinic	3	3	3	3	3	3	3	3	3	3	3	3	3	3	3
2110	Dentistry	Post EPIC clinic	4	5	5	5	5	5	4	5	5	4	5	5	5	4	4.71429
2139	Dentistry	Post EPIC clinic	5	5	5	5	5	5	5	5	5	5	5	5	5	5	5
2151	Medicine	Post EPIC clinic	4	5	5	5	3	3	4	5	5	3	5	5	5	5	4.42857
2175	Medicine	Post EPIC clinic	4	5	5	5	1	4	4	4	4	4	5	4	5	4	4.14286
2186	Dentistry	Post EPIC clinic	3	3	4	4	4	4	3	4	5	2	4	4	4	4	3.71429
2239	Medicine	Post EPIC clinic	5	5	5	5	5	5	5	5	5	5	5	5	5	5	5
2243	Allied Health	Post EPIC clinic	4	4	5	5	4	5	3	5	5	3	5	5	5	4	4.42857
2246	Nursing	Post EPIC clinic	2	3	4	5	4	5	2	4	4	2	3	4	4	4	3.57143
2250	Pharmacy	Post EPIC clinic	2	4	5	5	5	5	5	5	5	2	5	5	5	5	4.5
2251	Dentistry	Post EPIC clinic	2	5	5	4	2	5	4	4	5	2	3	5	5	5	4
2257	Medicine	Post EPIC clinic	4	5	5	5	5	5	5	5	5	3	5	5	5	5	4.78571
2017	Medicine	Post 2nd APD	4	5	5	3	2	4	3	5	5	4	5	5	5	4	4.21429
2018	Public Health	Post 2nd APD	3	5	5	5	5	5	5	5	5	1	5	5	5	5	4.57143
2019	Medicine	Post 2nd APD	2	5	5	5	2	5	5	3	5	2	5	2	4	4	3.85714
2020	Nursing	Post 2nd APD	2	5	4	3	3	5	3	2	4	4	3	2	3	2	3.21429
2021	Medicine	Post 2nd APD	4	3	3	2	2	3	3	4	3	3	3	2	4	3	3
2022	Medicine	Post 2nd APD	4	5	4	3	2	4	3	4	4	4	4	5	4	3	3.78571
2023	Social Work	Post 2nd APD	4	4	5	5	4	4	4	3	5	2	4	4	4	4	4
2024	Medicine	Post 2nd APD	4	3	4	4	2	4	3	4	4	3	3	4	4	4	3.57143
2025	Nursing	Post 2nd APD	2	4	4	4	4	5	4	4	4	3	4	4	3	3	3.71429
2036	Medicine	Post 2nd APD	3	3	5	3	2	5	4	3	5	2	3	4	4	4	3.57143
2037	Medicine	Post 2nd APD	5	5	5	5	4	5	4	5	5	5	5	5	5	5	4.85714
2038	Medicine	Post 2nd APD	4	5	5	5	5	5	4	5	5	4	5	5	5	5	4.78571
2039	Medicine	Post 2nd APD	3	5	5	5	5	5	5	5	5	4	5	5	5	5	4.78571
2040	Medicine	Post 2nd APD	3	4	5	4	2	4	4	5	5	3	5	3	4	4	3.92857
2041	Pharmacy	Post 2nd APD	3	4	3	3	3	4	3	3	5	4	4	4	3	3	3.5
2042	Allied Health	Post 2nd APD	3	5	5	5	4	5	4	5	5	4	5	4	4	3	4.35714
2044	Allied Health	Post 2nd APD	2	4	5	5	3	5	1	3	5	2	5	3	3	2	3.42857
2045	Medicine	Post 2nd APD	3	5	5	5	5	5	5	5	5	2	5	5	5	5	4.64286
2046	Medicine	Post 2nd APD	4	4	4	4	3	4	4	4	4	1	4	4	4	4	3.71429
2047	Nursing	Post 2nd APD	4	4	4	4	4	4	4	4	4	4	4	4	4	4	4
2048	Medicine	Post 2nd APD	4	5	5	5	4	5	5	4	5	3	5	3	4	3	4.28571
2049	Medicine	Post 2nd APD	4	5	5	5	3	4	2	4	5	2	5	3	3	3	3.78571
2050	Pharmacy	Post 2nd APD	1	4	2	4	4	3	3	4	4	2	4	4	4	4	3.35714
2051	Allied Health	Post 2nd APD	4	4	4	5	4	5	5	4	5	3	3	4	3	4	4.07143
2052	Medicine	Post 2nd APD	4	5	5	5	4	5	5	3	5	4	5	5	5	5	4.64286
2053	Allied Health	Post 2nd APD	4	4	5	5	4	4	5	5	5	3	5	4	4	4	4.35714
2054	Medicine	Post 2nd APD	4	4	3	4	5	4	5	5	4	5	4	5	5	5	4.42857
2055	Allied Health	Post 2nd APD	4	5	5	5	4	5	4	5	5	2	5	4	5	4	4.42857
2056	Allied Health	Post 2nd APD	3	3	5	4	2	4	4	5	5	5	4	3	2	2	3.64286
2057	Dentistry	Post 2nd APD	3	3	4	3	3	4	4	4	4	3	4	5	4	4	3.71429
2058	Dentistry	Post 2nd APD	5	5	5	5	5	5	5	5	5	5	5	5	5	5	5
2059	Medicine	Post 2nd APD	4	5	5	5	4	5	5	5	5	5	5	5	5	5	4.85714
2060	Allied Health	Post 2nd APD	4	4	4	4	4	5	4	4	5	2	4	4	4	2	3.85714
2061	Medicine	Post 2nd APD	4	3	4	2	2	4	3	4	5	3	5	4	5	4	3.71429
2062	Medicine	Post 2nd APD	3	3	5	3	3	3	4	4	5	4	4	4	4	3	3.71429
2063	Allied Health	Post 2nd APD	2	4	5	5	2	4	3	5	5	2	3	3	4	5	3.71429
2064	Allied Health	Post 2nd APD	3	5	4	4	3	3	4	4	4	3	4	4	4	4	3.78571
2065	Medicine	Post 2nd APD	2	5	5	5	5	5	5	4	5	4	5	5	1	5	4.35714
2066	Medicine	Post 2nd APD	3	5	5	5	3	5	5	5	5	2	5	5	5	5	4.5
2067	Nursing	Post 2nd APD	2	5	5	5	5	4	4	5	5	4	5	5	5	5	4.57143
2068	Social Work	Post 2nd APD	2	4	5	5	5	5	5	5	5	2	3	5	5	5	4.35714
2069	Medicine	Post 2nd APD	5	5	4	5	2	2	3	5	3	5	5	5	5	5	4.21429
2070	Allied Health	Post 2nd APD	4	4	4	5	4	5	3	4	5	2	3	4	4	2	3.78571
2071	Allied Health	Post 2nd APD	4	4	5	4	2	4	3	4	3	3	4	3	4	4	3.64286
2072	Medicine	Post 2nd APD	3	3	4	4	4	3	3	4	3	4	4	3	4	2	3.42857
2073	Dentistry	Post 2nd APD	2	2	5	5	5	5	5	5	2	3	3	5	5	5	4.07143
2074	Nursing	Post 2nd APD	3	4	5	4	2	5	3	4	5	2	5	5	5	5	4.07143
2075	Dentistry	Post 2nd APD	5	1	2	2	1	2	2	4	4	1	2	5	2	2	2.5
2076	Pharmacy	Post 2nd APD	4	4	5	3	3	5	3	5	5	2	5	5	5	5	4.21429
2077	Medicine	Post 2nd APD	5	5	5	5	4	5	5	5	5	5	5	5	5	5	4.92857
2078	Pharmacy	Post 2nd APD	4	4	3	2	1	5	1	2	5	3	4	4	5	4	3.35714
2079	Pharmacy	Post 2nd APD	5	5	5	5	5	5	5	5	5	4	5	5	5	5	4.92857
2080	Medicine	Post 2nd APD	3	4	4	4	3	5	3	4	5	4	5	4	4	3	3.92857
2081	Nursing	Post 2nd APD	4	4	4	4	3	4	4	4	4	4	4	4	4	4	3.92857
2082	Dentistry	Post 2nd APD	2	4	5	5	2	5	4	5	5	4	5	5	5	5	4.35714
2084	Public Health	Post 2nd APD	3	3	5	4	2	5	2	3	5	2	2	5	5	4	3.57143
2085	Allied Health	Post 2nd APD	2	2	4	1	1	4	2	3	5	2	5	3	2	4	2.85714
2086	Allied Health	Post 2nd APD	3	5	5	5	5	5	3	3	5	2	5	4	4	4	4.14286
2087	Medicine	Post 2nd APD	3	2	2	1	1	1	1	5	2	3	2	5	2	3	2.35714
2088	Dentistry	Post 2nd APD	5	5	5	5	5	5	5	5	5	3	3	5	3	1	4.28571
2089	Allied Health	Post 2nd APD	2	3	3	4	2	4	2	3	5	3	4	3	2	2	3
2090	Allied Health	Post 2nd APD	3	4	4	5	4	4	4	4	4	3	4	4	4	4	3.92857
2091	Dentistry	Post 2nd APD	4	5	5	5	1	5	5	5	5	5	2	5	5	3	4.28571
2092	Medicine	Post 2nd APD	3	4	4	4	4	5	4	3	4	5	4	4	4	2	3.85714
2093	Pharmacy	Post 2nd APD	3	3	4	4	2	4	4	4	4	3	4	3	4	4	3.57143
2094	Social Work	Post 2nd APD	3	5	4	4	3	4	3	3	5	3	5	5	5	4	4
2095	Allied Health	Post 2nd APD	4	5	5	4	3	5	5	3	5	4	4	5	5	5	4.42857
2096	Medicine	Post 2nd APD	3	4	5	4	3	5	4	3	4	2	5	3	4	4	3.78571
2097	Medicine	Post 2nd APD	3	4	4	1	2	4	4	4	4	4	4	4	5	3	3.57143
2098	Medicine	Post 2nd APD	3	3	3	4	2	1	3	5	4	2	2	5	4	4	3.21429
2099	Allied Health	Post 2nd APD	5	1	5	5	2	5	5	5	5	5	5	5	5	5	4.5
2100	Medicine	Post 2nd APD	5	2	4	2	1	1	3	5	5	5	2	5	5	5	3.57143
2101	Allied Health	Post 2nd APD	1	4	4	4	4	4	4	4	3	1	4	4	4	3	3.42857
2102	Nursing	Post 2nd APD	4	4	4	4	4	4	3	4	4	3	4	4	3	4	3.78571
2103	Allied Health	Post 2nd APD	4	5	5	5	4	5	4	5	5	4	4	5	5	5	4.64286
2104	Allied Health	Post 2nd APD	5	4	4	5	3	5	5	3	3	2	2	3	3	1	3.42857
2105	Medicine	Post 2nd APD	5	2	3	2	1	2	2	5	2	4	5	5	5	4	3.35714
2106	Pharmacy	Post 2nd APD	4	4	5	4	4	5	4	5	4	3	4	5	4	4	4.21429
2107	Allied Health	Post 2nd APD	1	5	5	2	3	5	5	4	5	2	5	4	5	5	4
2108	Medicine	Post 2nd APD	2	2	4	3	2	2	2	3	3	3	4	4	4	3	2.92857
2109	Medicine	Post 2nd APD	3	5	4	3	3	5	5	5	5	5	5	5	5	5	4.5
2111	Dentistry	Post 2nd APD	1	1	5	1	2	5	3	5	3	2	3	5	5	5	3.28571
2112	Medicine	Post 2nd APD	4	3	4	4	3	5	3	5	5	4	5	4	4	2	3.92857
2113	Medicine	Post 2nd APD	5	5	5	4	4	2	4	5	5	5	5	5	5	5	4.57143
2114	Medicine	Post 2nd APD	2	1	5	2	1	4	1	4	5	4	4	1	2	1	2.64286
2115	Allied Health	Post 2nd APD	2	5	5	4	2	5	2	5	5	4	5	5	2	2	3.78571
2116	Allied Health	Post 2nd APD	3	4	4	5	4	4	4	5	5	3	4	4	5	4	4.14286
2117	Social Work	Post 2nd APD	2	3	4	4	3	5	4	3	4	2	2	4	3	4	3.35714
2118	Dentistry	Post 2nd APD	4	3	3	3	2	2	3	4	1	4	2	4	5	3	3.07143
2119	Nursing	Post 2nd APD	4	5	5	5	5	5	5	5	5	4	5	5	5	4	4.78571
2120	Medicine	Post 2nd APD	5	5	5	5	5	5	5	5	5	4	5	5	5	5	4.92857
2121	Nursing	Post 2nd APD	2	4	5	3	3	3	3	4	4	2	4	4	4	4	3.5
2122	Dentistry	Post 2nd APD	2	3	5	5	1	5	3	5	5	2	5	3	3	3	3.57143
2123	Dentistry	Post 2nd APD	5	4	4	5	2	4	3	4	5	4	4	4	4	4	4
2124	Pharmacy	Post 2nd APD	4	5	5	5	3	5	5	5	5	5	5	5	5	5	4.78571
2125	Medicine	Post 2nd APD	4	4	4	4	4	4	4	4	5	4	3	4	4	4	4
2126	Medicine	Post 2nd APD	4	4	4	3	2	3	2	4	4	3	2	4	4	4	3.35714
2127	Allied Health	Post 2nd APD	4	5	5	5	5	5	5	4	5	2	4	5	5	5	4.57143
2128	Nursing	Post 2nd APD	5	5	5	5	2	5	5	5	5	5	5	5	4	2	4.5
2129	Medicine	Post 2nd APD	2	5	5	5	4	5	4	4	5	1	5	5	5	5	4.28571
2130	Nursing	Post 2nd APD	4	4	4	4	4	4	4	4	4	4	4	4	4	4	4
2131	Allied Health	Post 2nd APD	3	4	4	4	4	4	4	4	4	2	4	4	4	4	3.78571
2132	Nursing	Post 2nd APD	3	4	4	5	5	5	5	5	4	3	4	5	5	5	4.42857
2133	Public Health	Post 2nd APD	5	4	5	5	4	5	4	2	5	4	5	5	5	3	4.35714
2134	Allied Health	Post 2nd APD	4	5	4	5	4	4	5	4	5	2	5	4	4	5	4.28571
2135	Allied Health	Post 2nd APD	4	4	4	4	3	4	3	4	4	4	4	3	4	3	3.71429
2136	Allied Health	Post 2nd APD	3	3	4	5	4	5	4	4	4	2	4	3	3	3	3.64286
2137	Social Work	Post 2nd APD	4	4	4	5	5	4	5	5	5	2	4	5	5	5	4.42857
2138	Allied Health	Post 2nd APD	3	4	4	5	2	4	3	4	4	2	5	4	5	3	3.71429
2140	Nursing	Post 2nd APD	2	5	5	5	3	4	4	5	5	2	4	5	5	5	4.21429
2141	Medicine	Post 2nd APD	4	3	3	1	2	2	2	4	3	4	4	4	4	3	3.07143
2142	Dentistry	Post 2nd APD	4	3	5	5	4	5	4	4	5	5	3	5	5	5	4.42857
2143	Pharmacy	Post 2nd APD	3	4	5	4	3	4	3	5	5	3	5	4	5	5	4.14286
2144	Nursing	Post 2nd APD	4	5	4	5	5	5	4	4	5	3	4	4	4	5	4.35714
2145	Pharmacy	Post 2nd APD	2	5	4	4	2	5	5	4	3	4	5	4	4	4	3.92857
2146	Dentistry	Post 2nd APD	4	4	5	5	4	5	4	5	5	4	5	5	5	5	4.64286
2147	Medicine	Post 2nd APD	4	4	4	4	2	4	2	4	4	2	4	4	4	4	3.57143
2148	Allied Health	Post 2nd APD	4	4	4	4	3	4	2	5	4	4	5	4	3	3	3.78571
2149	Social Work	Post 2nd APD	4	4	5	4	3	4	4	4	5	4	4	4	4	3	4
2150	Dentistry	Post 2nd APD	5	5	5	5	2	4	5	5	5	5	5	5	5	5	4.71429
2152	Medicine	Post 2nd APD	2	4	4	4	4	3	4	4	5	2	4	4	5	4	3.78571
2153	Allied Health	Post 2nd APD	3	3	3	3	2	2	2	3	4	4	5	3	3	3	3.07143
2154	Allied Health	Post 2nd APD	3	3	4	4	3	5	3	4	4	3	3	4	4	4	3.64286
2155	Medicine	Post 2nd APD	5	4	5	5	2	5	5	5	5	5	4	4	5	4	4.5
2156	Allied Health	Post 2nd APD	3	5	5	3	3	3	3	5	5	4	4	3	4	3	3.78571
2157	Medicine	Post 2nd APD	2	5	5	5	2	5	5	5	5	5	4	5	4	4	4.35714
2158	Nursing	Post 2nd APD	5	5	5	5	1	5	5	1	5	5	5	2	2	2	3.78571
2159	Allied Health	Post 2nd APD	5	5	5	5	5	5	5	5	5	5	5	4	5	5	4.92857
2160	Pharmacy	Post 2nd APD	3	5	1	4	4	4	4	5	5	3	4	3	4	3	3.71429
2161	Pharmacy	Post 2nd APD	4	5	5	5	5	5	4	4	5	5	4	4	4	4	4.5
2162	Allied Health	Post 2nd APD	5	4	5	5	4	5	4	5	5	3	5	5	5	4	4.57143
2163	Social Work	Post 2nd APD	4	4	5	4	2	4	4	4	5	4	5	4	4	4	4.07143
2164	Allied Health	Post 2nd APD	4	2	5	4	3	4	3	3	5	3	4	4	4	4	3.71429
2165	Medicine	Post 2nd APD	3	5	5	5	4	5	5	5	5	5	5	5	5	5	4.78571
2166	Allied Health	Post 2nd APD	4	4	5	5	3	5	5	5	5	5	5	5	5	5	4.71429
2167	Pharmacy	Post 2nd APD	4	5	5	5	5	5	5	4	5	5	5	4	5	5	4.78571
2168	Pharmacy	Post 2nd APD	2	3	4	3	2	4	4	3	5	2	5	2	4	4	3.35714
2169	Medicine	Post 2nd APD	5	5	5	5	5	5	5	5	5	5	5	5	5	5	5
2170	Medicine	Post 2nd APD	2	4	5	5	2	3	5	5	5	3	5	5	5	4	4.14286
2171	Public Health	Post 2nd APD	4	4	4	4	4	4	4	5	4	4	3	4	5	5	4.14286
2172	Medicine	Post 2nd APD	3	5	5	5	4	5	4	4	5	3	5	5	5	4	4.42857
2173	Social Work	Post 2nd APD	4	3	4	2	3	4	4	4	4	3	4	4	5	4	3.71429
2174	Medicine	Post 2nd APD	4	4	4	4	4	4	4	4	4	4	4	4	4	4	4
2176	Dentistry	Post 2nd APD	4	2	4	4	3	3	5	4	5	5	5	4	4	2	3.85714
2177	Medicine	Post 2nd APD	4	3	3	4	3	3	3	5	4	3	3	4	4	4	3.57143
2178	Medicine	Post 2nd APD	5	5	5	4	5	5	4	5	5	4	5	5	5	5	4.78571
2179	Dentistry	Post 2nd APD	4	3	5	2	2	5	1	5	4	4	2	5	5	3	3.57143
2180	Dentistry	Post 2nd APD	3	2	4	5	1	4	2	5	4	4	4	5	4	4	3.64286
2181	Dentistry	Post 2nd APD	4	4	4	4	4	4	4	4	4	4	4	4	4	4	4
2182	Social Work	Post 2nd APD	2	4	4	4	5	5	5	5	5	4	2	5	5	5	4.28571
2183	Pharmacy	Post 2nd APD	3	3	3	3	3	3	3	3	3	3	3	3	3	3	3
2184	Medicine	Post 2nd APD	4	4	4	4	1	4	3	5	5	4	5	5	1	5	3.85714
2185	Medicine	Post 2nd APD	4	5	3	3	2	3	2	5	4	4	5	2	5	4	3.64286
2187	Medicine	Post 2nd APD	5	5	5	5	5	5	5	5	5	5	5	5	5	5	5
2188	Pharmacy	Post 2nd APD	4	4	4	4	4	4	4	4	4	4	4	4	4	4	4
2189	Dentistry	Post 2nd APD	2	4	5	5	1	5	1	5	5	2	5	5	5	5	3.92857
2190	Medicine	Post 2nd APD	4	5	5	5	5	5	5	4	5	4	5	2	4	3	4.35714
2191	Allied Health	Post 2nd APD	3	5	5	5	3	4	5	5	5	5	4	5	5	3	4.42857
2192	Medicine	Post 2nd APD	4	4	4	3	3	4	4	4	5	4	5	4	4	4	4
2193	Nursing	Post 2nd APD	4	3	3	4	3	5	2	3	4	3	4	3	5	3	3.5
2194	Social Work	Post 2nd APD	1	3	4	4	5	5	5	5	4	2	5	5	5	5	4.14286
2195	Allied Health	Post 2nd APD	1	2	5	2	3	3	2	4	3	1	5	4	4	4	3.07143
2196	Pharmacy	Post 2nd APD	3	3	3	3	3	3	3	3	4	3	3	3	3	2	3
2197	Medicine	Post 2nd APD	4	5	5	5	4	5	5	4	5	5	5	3	5	5	4.64286
2198	Nursing	Post 2nd APD	5	5	5	5	5	5	5	5	5	3	5	5	5	4	4.78571
2199	Nursing	Post 2nd APD	3	2	5	4	2	4	4	5	5	2	5	5	5	5	4
2200	Medicine	Post 2nd APD	4	5	5	5	5	5	4	5	5	3	5	4	5	5	4.64286
2201	Allied Health	Post 2nd APD	4	3	3	3	2	3	3	4	5	3	4	3	4	1	3.21429
2202	Medicine	Post 2nd APD	3	1	5	4	2	3	3	4	4	4	3	3	4	4	3.35714
2203	Medicine	Post 2nd APD	5	5	3	4	3	4	4	4	3	5	4	5	5	3	4.07143
2204	Nursing	Post 2nd APD	5	4	5	5	5	5	5	5	5	4	3	4	5	5	4.64286
2205	Nursing	Post 2nd APD	5	5	5	5	5	5	5	5	5	5	5	5	5	5	5
2206	Pharmacy	Post 2nd APD	4	5	5	5	4	5	5	5	5	4	5	5	4	4	4.64286
2207	Allied Health	Post 2nd APD	4	5	5	5	5	5	5	5	5	4	5	4	4	5	4.71429
2208	Nursing	Post 2nd APD	3	5	4	5	4	5	5	4	4	3	4	4	4	4	4.14286
2209	Medicine	Post 2nd APD	3	4	4	5	4	5	5	5	4	3	5	4	5	4	4.28571
2210	Medicine	Post 2nd APD	5	4	5	5	3	3	4	4	2	5	5	5	5	3	4.14286
2211	Medicine	Post 2nd APD	5	4	4	3	3	5	3	5	4	3	3	4	5	3	3.85714
2212	Allied Health	Post 2nd APD	5	5	5	5	1	5	2	4	5	2	2	4	3	4	3.71429
2213	Medicine	Post 2nd APD	5	5	5	5	2	1	5	5	5	5	5	5	5	5	4.5
2214	Social Work	Post 2nd APD	2	4	4	4	3	4	3	3	4	3	2	5	4	4	3.5
2215	Allied Health	Post 2nd APD	4	4	5	4	2	4	5	4	5	2	4	3	4	4	3.85714
2216	Nursing	Post 2nd APD	2	4	4	4	2	5	4	4	4	4	4	4	4	3	3.71429
2217	Pharmacy	Post 2nd APD	5	5	5	5	5	5	5	5	5	4	5	5	5	5	4.92857
2218	Pharmacy	Post 2nd APD	5	5	5	5	4	5	5	5	5	5	5	4	4	2	4.57143
2219	Allied Health	Post 2nd APD	2	4	4	5	2	4	4	5	4	2	3	4	3	4	3.57143
2220	Medicine	Post 2nd APD	2	5	5	3	3	5	3	4	5	2	5	5	5	5	4.07143
2221	Pharmacy	Post 2nd APD	3	4	5	4	2	3	2	4	5	2	5	3	4	3	3.5
2222	Pharmacy	Post 2nd APD	1	5	5	5	5	5	5	5	5	2	5	5	5	5	4.5
2223	Medicine	Post 2nd APD	4	4	4	3	3	4	3	5	5	4	4	4	4	4	3.92857
2224	Social Work	Post 2nd APD	2	3	4	5	5	5	3	5	4	2	2	5	4	3	3.71429
2225	Public Health	Post 2nd APD	4	4	5	3	3	4	3	2	5	4	4	3	4	4	3.71429
2226	Nursing	Post 2nd APD	3	2	5	5	2	5	5	5	5	3	5	5	5	2	4.07143
2227	Social Work	Post 2nd APD	1	5	5	5	5	5	5	5	5	5	5	5	5	5	4.71429
2228	Pharmacy	Post 2nd APD	4	5	4	5	5	5	5	5	5	4	5	5	5	5	4.78571
2229	Pharmacy	Post 2nd APD	5	5	4	5	5	5	5	5	5	5	5	5	4	4	4.78571
2230	Allied Health	Post 2nd APD	4	5	4	4	3	4	3	4	5	4	4	3	4	4	3.92857
2231	Allied Health	Post 2nd APD	4	5	5	5	4	3	5	3	5	5	5	3	3	4	4.21429
2232	Medicine	Post 2nd APD	5	5	5	2	1	4	5	5	2	5	1	5	5	4	3.85714
2233	Allied Health	Post 2nd APD	3	5	5	4	4	5	3	4	4	4	4	5	5	4	4.21429
2234	Medicine	Post 2nd APD	4	4	5	5	3	5	4	4	5	3	4	4	4	4	4.14286
2235	Social Work	Post 2nd APD	5	5	5	5	5	5	5	5	5	5	5	5	5	4	4.92857
2236	Medicine	Post 2nd APD	5	3	4	4	2	5	5	4	3	5	2	5	5	5	4.07143
2237	Allied Health	Post 2nd APD	2	5	5	5	5	5	5	5	5	3	5	5	5	5	4.64286
2238	Medicine	Post 2nd APD	5	5	5	5	5	5	5	5	5	5	5	5	5	5	5
2240	Medicine	Post 2nd APD	5	3	2	4	2	1	2	5	2	5	2	5	3	5	3.28571
2241	Pharmacy	Post 2nd APD	5	5	4	4	2	5	5	4	5	3	3	4	4	4	4.07143
2242	Medicine	Post 2nd APD	5	5	5	5	5	5	5	5	5	5	5	5	5	5	5
2244	Nursing	Post 2nd APD	2	3	3	4	2	3	3	4	5	3	3	3	4	4	3.28571
2245	Social Work	Post 2nd APD	3	4	4	4	4	4	4	4	4	4	4	4	4	4	3.92857
2247	Medicine	Post 2nd APD	4	4	4	4	2	2	3	4	3	5	4	4	4	4	3.64286
2248	Pharmacy	Post 2nd APD	3	4	3	3	2	4	3	4	4	3	4	4	3	3	3.35714
2249	Medicine	Post 2nd APD	5	5	5	2	2	2	3	5	5	4	4	5	5	2	3.85714
2252	Pharmacy	Post 2nd APD	4	3	5	3	2	3	3	4	5	3	4	3	4	2	3.42857
2253	Medicine	Post 2nd APD	4	4	4	4	2	3	2	5	5	4	5	5	5	4	4
2254	Medicine	Post 2nd APD	3	3	4	5	2	4	3	4	4	3	4	4	3	4	3.57143
2255	Medicine	Post 2nd APD	4	4	4	3	3	4	3	4	4	4	4	4	3	2	3.57143
2256	Pharmacy	Post 2nd APD	5	5	5	5	5	5	2	5	5	4	5	4	4	4	4.5

## Sheet: Variable Labels
Variable	Label
ID	ID
College	In which College or School are you a student?
SESSION	Session Identifer
b1	A health care team works best when one or two professionals are the recognized team leaders.
b2	Optimum patient care requires that the observations of every health care professional serving a patient be included in the patient's treatment.
b3	It is often the case that health care professionals from other disciplines will have knowledge of patient care issues that I may not have considered.
b4	I must consider the interests of every professional, patient and family member involved in a medical decision.
b5	Each member of a health care team should provide equal input into a patient's care.
b6	Pharmacists, nurses, physicians, social workers and other health care professionals are of equal importance in providing patient care.
b7	It is my responsibility to ensure that every member of the health care team has the opportunity to provide their input into patient care decision making.
b8	My healthcare organization/school expects me to assert myself during patient care.
b9	It is possible that a person from another healthcare discipline could have a better understanding of a patient's condition or treatment than I do.
b10	It is important that all healthcare decisions be made following a chain of command.
b11	I need the expertise of health care professionals from other disciplines to provide patient care.
b12	I feel confident in my knowledge and am willing to share my ideas with members of a health care team.
b13	I do not mind openly discussing my ideas on patient care with other healthcare professionals.
b14	I enjoy volunteering my ideas and expertise to group projects.
CHIRP_AVG	Average of Total Score [b1-b14]

## Sheet: Variable Values
Variable	Values
b1	5-point scale of agreement with 1=I do not agree at all, 2=I somewhat agree, 3=I fairly much agree, 4=I very much agree, 5=I completely agree
b2	5-point scale of agreement with 1=I do not agree at all, 2=I somewhat agree, 3=I fairly much agree, 4=I very much agree, 5=I completely agree
b3	5-point scale of agreement with 1=I do not agree at all, 2=I somewhat agree, 3=I fairly much agree, 4=I very much agree, 5=I completely agree
b4	5-point scale of agreement with 1=I do not agree at all, 2=I somewhat agree, 3=I fairly much agree, 4=I very much agree, 5=I completely agree
b5	5-point scale of agreement with 1=I do not agree at all, 2=I somewhat agree, 3=I fairly much agree, 4=I very much agree, 5=I completely agree
b6	5-point scale of agreement with 1=I do not agree at all, 2=I somewhat agree, 3=I fairly much agree, 4=I very much agree, 5=I completely agree
b7	5-point scale of agreement with 1=I do not agree at all, 2=I somewhat agree, 3=I fairly much agree, 4=I very much agree, 5=I completely agree
b8	5-point scale of agreement with 1=I do not agree at all, 2=I somewhat agree, 3=I fairly much agree, 4=I very much agree, 5=I completely agree
b9	5-point scale of agreement with 1=I do not agree at all, 2=I somewhat agree, 3=I fairly much agree, 4=I very much agree, 5=I completely agree
b10	5-point scale of agreement with 1=I do not agree at all, 2=I somewhat agree, 3=I fairly much agree, 4=I very much agree, 5=I completely agree
b11	5-point scale of agreement with 1=I do not agree at all, 2=I somewhat agree, 3=I fairly much agree, 4=I very much agree, 5=I completely agree
b12	5-point scale of agreement with 1=I do not agree at all, 2=I somewhat agree, 3=I fairly much agree, 4=I very much agree, 5=I completely agree
b13	5-point scale of agreement with 1=I do not agree at all, 2=I somewhat agree, 3=I fairly much agree, 4=I very much agree, 5=I completely agree
b14	5-point scale of agreement with 1=I do not agree at all, 2=I somewhat agree, 3=I fairly much agree, 4=I very much agree, 5=I completely agree
College	Allied Health, Dentistry, Medicine, Nursing, Pharmacy, Public Health, or Social Work
SESSION	Pre Overall, Post 2nd APD, or Post EPIC clinic
