# Supplementary material for: Evaluation of student perceptions with 2 interprofessional assessment tools—the Collaborative Healthcare Interdisciplinary Relationship Planning instrument and the Interprofessional Attitudes Scale—following didactic and clinical learning experiences in the United States
Source: J Educ Eval Health Prof. 2019 Nov 5;16:35. doi: 10.3352/jeehp.2019.16.35 (PMC6881189; doi:10.3352/jeehp.2019.16.35)
Supplement: Supplementary file 2 [file jeehp-16-35-dataset2.xlsx]

## Sheet: Data
ID	College	EPIC_SESSION	A1	A2	A3	A4	A5	A6_rev	A7	A8	A9	A10	A11	A12	A13	A14	A15	A16	A17	A18	A19	A20	A21	A22	A23	A24	A25	A26	A27	TRR_AVG	PC_AVG	IB_AVG	DE_AVG	CC_AVG	TOTAL_AVG
1	Medicine	Pre Overall	7	7	7	6	6	7	6	6	7	6	7	6	7	6	6	2	6	7	7	7	7	6	6	6	7	7	7	6.55556	6.4	4.66667	7	6.5	6.14815
2	Social Work	Pre Overall	6	6	6	6	6	6	7	6	6	7	7	7	7	7	5	5	7	6	7	4	7	7	6	6	7	7	7	6.11111	7	5.66667	6	6.66667	6.18519
3	Medicine	Pre Overall	5	6	5	6	6	3	5	2	6	6	6	5	6	6	3	6	6	6	6	6	6	6	6	6	6	6	6	4.88889	5.8	5	6	6	5.55556
4	Medicine	Pre Overall	6	7	6	5	6	6	6	6	6	6	7	6	6	7	6	3	6	7	7	6	6	6	6	6	7	6	6	6	6.4	5	6.5	6.16667	5.92593
5	Nursing	Pre Overall	4	5	5	6	5	6	5	5	6	6	6	7	6	6	3	4	5	6	6	6	6	5	3	6	6	4	6	5.22222	6.2	4	6	5	5.18519
6	Nursing	Pre Overall	6	6	6	6	6	6	6	6	6	6	6	6	6	6	6	6	6	6	6	6	6	6	6	6	6	6	6	6	6	6	6	6	5.85185
7	Dentistry	Pre Overall	7	7	6	6	6	7	6	6	6	6	7	6	6	6	5	2	6	6	7	6	6	6	6	7	7	6	6	6.33333	6.2	4.33333	6.25	6.33333	5.85185
8	Medicine	Pre Overall	7	7	6	6	7	5	7	6	6	7	7	7	7	7	6	6	6	7	7	7	7	7	5	6	7	6	6	6.33333	7	6	7	6.16667	6.40741
9	Social Work	Pre Overall	6	7	6	6	5	7	6	4	4	7	7	7	7	7	5	5	4	7	7	7	7	7	7	7	7	7	7	5.66667	7	4.66667	7	7	6.07407
10	Nursing	Pre Overall	7	1	7	7	7	7	7	7	7	7	1	7	7	7	2	1	7	7	7	7	7	1	6	7	1	7	7	6.33333	5.8	3.33333	7	4.83333	5.44444
11	Dentistry	Pre Overall	6	7	7	6	7	2	7	6	7	7	7	7	7	7	7	6	6	7	7	6	7	6	7	7	7	7	7	6.11111	7	6.33333	6.75	6.83333	6.7037
12	Medicine	Pre Overall	7	7	7	7	6	6	7	6	7	7	7	6	7	7	4	1	4	7	7	7	7	6	6	6	7	7	6	6.66667	6.8	3	7	6.33333	6.11111
13	Allied Health	Pre Overall	7	7	7	7	7	7	7	7	7	7	7	7	7	7	5	5	6	7	7	7	7	7	7	7	7	7	7	7	7	5.33333	7	7	6.59259
14	Medicine	Pre Overall	5	7	5	5	4	3	4	5	4	6	7	6	7	7	4	6	5	7	7	7	7	7	7	5	7	7	6	4.66667	6.6	5	7	6.5	5.88889
15	Medicine	Pre Overall	6	7	6	5	5	5	7	6	6	7	6	6	6	7	5	4	3	6	6	6	6	6	6	6	6	6	6	5.88889	6.4	4	6	6	5.74074
16	Medicine	Pre Overall	7	7	7	4	6	7	6	7	6	7	7	7	7	7	2	2	6	7	7	7	7	6	6	6	7	6	7	6.33333	7	3.33333	7	6.33333	6
17	Medicine	Pre Overall	6	6	6	6	5	5	6	5	5	7	7	6	6	6	4	2	5	7	7	6	6	6	6	5	5	6	6	5.55556	6.4	3.66667	6.5	5.66667	5.59259
18	Medicine	Pre Overall	6	6	6	6	6	6	6	6	6	6	6	6	6	6	6	2	3	6	6	6	6	6	6	6	6	6	6	6	6	3.66667	6	6	5.59259
19	Nursing	Pre Overall	6	7	6	6	6	6	6	6	5	7	7	6	6	7	5	2	6	7	7	6	6	6	6	6	6	6	6	6	6.6	4.33333	6.5	6	5.85185
20	Dentistry	Pre Overall	6	6	6	6	6	6	6	6	6	7	6	6	6	6	7	6	6	6	6	6	6	6	6	6	6	6	6	6	6.2	6.33333	6	6	5.92593
21	Social Work	Pre Overall	7	7	7	7	7	7	7	7	7	7	7	7	7	7	5	5	6	7	7	7	7	7	7	7	7	7	7	7	7	5.33333	7	7	6.59259
22	Public Health	Pre Overall	4	7	5	3	3	4	4	3	4	7	7	7	7	7	2	2	5	7	7	7	6	7	6	5	7	7	7	4.11111	7	3	6.75	6.5	5.44444
23	Medicine	Pre Overall	6	7	4	6	6	5	6	4	6	7	7	7	7	7	5	2	6	7	7	6	7	7	7	6	7	7	6	5.55556	7	4.33333	6.75	6.66667	6.03704
24	Medicine	Pre Overall	4	7	3	5	6	4	5	4	4	5	7	7	6	6	7	6	7	7	7	4	6	5	7	6	6	7	5	4.66667	6.2	6.66667	6	6	5.66667
25	Medicine	Pre Overall	7	7	7	6	7	6	6	7	7	7	7	7	7	7	7	5	7	7	7	7	7	7	6	6	7	7	7	6.66667	7	6.33333	7	6.66667	6.59259
26	Allied Health	Pre Overall	7	7	7	7	7	7	7	7	7	7	7	7	7	7	3	1	7	7	7	7	7	7	7	7	7	7	7	7	7	3.66667	7	7	6.40741
27	Medicine	Pre Overall	7	7	7	7	7	7	7	6	7	7	7	7	7	7	4	2	6	7	7	7	7	7	6	6	7	6	6	6.88889	7	4	7	6.33333	6.25926
28	Dentistry	Pre Overall	6	6	6	5	5	5	6	4	6	6	7	6	6	6	5	2	5	7	7	5	6	6	5	6	6	5	6	5.44444	6.2	4	6.25	5.66667	5.51852
29	Dentistry	Pre Overall	7	7	7	7	7	7	7	7	7	7	7	7	7	7	4	1	3	7	7	7	7	7	5	7	7	7	7	7	7	2.66667	7	6.66667	6.22222
30	Medicine	Pre Overall	6	7	7	5	7	7	7	5	7	7	7	7	7	7	6	1	6	7	7	7	7	7	7	7	7	7	7	6.44444	7	4.33333	7	7	6.2963
31	Medicine	Pre Overall	5	4	3	2	3	3	3	3	2	7	7	7	7	7	2	1	3	6	7	6	5	6	3	3	7	6	5	3.11111	7	2	6	5	4.62963
32	Pharmacy	Pre Overall	5	5	5	3	3	5	7	5	3	6	6	4	5	6	5	7	2	7	7	3	6	5	5	5	6	6	6	4.55556	5.4	4.66667	5.75	5.5	5.03704
33	Nursing	Pre Overall	7	7	7	7	6	1	7	6	7	7	7	7	7	7	7	5	5	7	7	7	7	6	7	7	7	7	7	6.11111	7	5.66667	7	6.83333	6.74074
34	Social Work	Pre Overall	7	7	7	4	7	7	7	7	7	7	7	7	7	7	4	1	7	7	7	7	7	7	7	7	7	7	7	6.66667	7	4	7	7	6.33333
35	Medicine	Pre Overall	6	6	5	5	5	5	5	4	5	7	7	7	7	7	5	5	6	7	7	6	7	6	6	7	7	7	7	5.11111	7	5.33333	6.75	6.66667	6
36	Pharmacy	Pre Overall	6	7	7	7	7	7	6	6	7	7	7	7	7	7	2	2	6	6	7	7	7	6	7	7	7	7	7	6.66667	7	3.33333	6.75	6.83333	6.18519
37	Nursing	Pre Overall	5	7	6	6	5	6	6	5	5	7	7	7	7	7	7	5	6	7	7	6	6	6	5	6	7	6	6	5.66667	7	6	6.5	6	6
38	Medicine	Pre Overall	5	7	6	6	6	5	6	6	6	6	7	7	7	7	5	4	6	7	7	6	6	6	6	6	7	6	6	5.88889	6.8	5	6.5	6.16667	6.03704
39	Medicine	Pre Overall	6	7	6	6	7	6	5	4	5	7	7	7	7	7	6	5	6	7	7	7	7	5	6	7	6	5	6	5.77778	7	5.66667	7	5.83333	6.03704
40	Medicine	Pre Overall	7	7	7	6	7	7	7	7	7	7	7	7	7	7	5	3	7	7	7	7	7	7	7	7	7	6	7	6.88889	7	5	7	6.83333	6.48148
41	Medicine	Pre Overall	4	7	4	5	4	4	5	5	5	7	7	7	7	7	6	7	6	7	7	6	7	6	6	6	7	7	6	4.77778	7	6.33333	6.75	6.33333	6
42	Nursing	Pre Overall	4	4	4	4	4	4	4	4	4	4	4	4	4	4	4	4	4	4	4	4	4	4	4	4	4	4	4	4	4	4	4	4	4
43	Allied Health	Pre Overall	7	7	5	5	7	4	5	4	6	7	7	7	7	7	6	5	6	7	7	7	7	6	4	6	7	7	7	5.55556	7	5.66667	7	6.16667	6.18519
44	Nursing	Pre Overall	6	6	6	6	6	6	6	6	6	6	6	6	6	6	6	5	6	6	7	6	6	6	6	6	6	6	6	6	6	5.66667	6.25	6	5.85185
45	Social Work	Pre Overall	7	7	7	7	7	7	7	7	7	7	7	7	7	7	6	1	6	7	7	7	7	7	7	7	7	7	7	7	7	4.33333	7	7	6.48148
46	Allied Health	Pre Overall	7	7	7	7	7	7	7	7	7	7	7	7	7	7	5	3	6	7	7	7	7	7	7	7	7	7	7	7	7	4.66667	7	7	6.51852
47	Medicine	Pre Overall	7	7	7	7	7	6	7	7	7	7	7	7	7	7	7	7	7	7	7	7	7	7	7	7	7	7	7	6.88889	7	7	7	7	6.81481
48	Nursing	Pre Overall	6	6	6	6	6	6	6	6	6	6	7	6	6	6	2	2	6	7	7	6	6	6	6	6	6	6	6	6	6.2	3.33333	6.5	6	5.66667
49	Medicine	Pre Overall	5	7	5	6	6	5	6	6	6	7	6	6	7	7	2	5	6	6	7	6	6	6	6	6	6	6	6	5.77778	6.6	4.33333	6.25	6	5.81481
50	Allied Health	Pre Overall	6	7	7	7	7	6	7	6	7	7	7	7	7	7	6	6	7	7	7	7	7	7	7	6	6	7	6	6.66667	7	6.33333	7	6.5	6.55556
51	Medicine	Pre Overall	5	6	6	5	6	6	6	5	6	6	6	6	7	6	4	3	6	6	6	6	6	6	6	6	6	5	5	5.66667	6.2	4.33333	6	5.66667	5.51852
52	Medicine	Pre Overall	7	7	6	6	6	6	6	5	6	6	6	6	6	6	6	2	6	6	6	6	6	6	5	6	7	7	6	6.11111	6	4.66667	6	6.16667	5.77778
53	Allied Health	Pre Overall	6	6	6	6	6	6	6	6	6	6	7	6	6	6	6	2	5	6	7	7	6	6	6	6	7	7	6	6	6.2	4.33333	6.5	6.33333	5.85185
54	Dentistry	Pre Overall	6	6	6	6	5	6	6	6	6	6	6	7	6	7	5	5	5	6	7	6	6	6	6	6	6	6	6	5.88889	6.4	5	6.25	6	5.81481
55	Nursing	Pre Overall	6	7	7	7	6	6	6	6	6	7	7	4	7	7	2	2	6	6	6	5	6	6	7	7	6	6	6	6.33333	6.4	3.33333	5.75	6.33333	5.77778
56	Dentistry	Pre Overall	6	6	6	6	6	2	6	6	6	6	6	6	6	6	6	6	6	6	6	6	6	6	6	6	6	6	6	5.55556	6	6	6	6	6
57	Pharmacy	Pre Overall	6	7	5	6	5	7	6	7	6	6	6	7	6	7	3	3	5	7	6	6	6	4	4	5	7	6	3	6.11111	6.4	3.66667	6.25	4.83333	5.40741
60	Dentistry	Pre Overall	7	7	7	7	7	7	7	7	7	7	7	7	7	7	4	4	4	7	7	7	7	7	6	7	7	7	7	7	7	4	7	6.83333	6.40741
61	Allied Health	Pre Overall	7	7	7	7	7	6	7	4	5	7	7	7	7	7	5	3	7	7	7	7	7	7	5	7	7	7	7	6.33333	7	5	7	6.66667	6.33333
62	Pharmacy	Pre Overall	6	7	7	5	7	6	4	5	7	7	7	6	7	7	7	2	6	7	6	6	7	7	6	5	6	7	7	6	6.8	5	6.5	6.33333	6.03704
63	Dentistry	Pre Overall	7	7	7	7	7	3	7	6	7	7	7	7	7	7	5	2	4	7	7	7	7	7	7	7	7	7	7	6.44444	7	3.66667	7	7	6.51852
64	Medicine	Pre Overall	6	7	7	7	6	6	7	6	6	6	7	6	7	7	6	5	7	7	7	7	7	7	6	7	7	7	7	6.44444	6.6	6	7	6.83333	6.44444
65	Medicine	Pre Overall	4	7	5	4	7	4	5	5	3	7	7	7	7	7	5	6	2	7	7	7	7	7	7	4	7	2	7	4.88889	7	4.33333	7	5.66667	5.7037
66	Allied Health	Pre Overall	7	7	7	7	7	6	7	7	7	7	7	7	7	7	5	4	7	7	7	7	7	7	5	7	7	5	7	6.88889	7	5.33333	7	6.33333	6.48148
67	Allied Health	Pre Overall	7	7	7	7	7	7	7	3	7	7	7	7	7	7	7	5	4	7	7	7	7	6	7	6	7	7	7	6.55556	7	5.33333	7	6.66667	6.37037
68	Pharmacy	Pre Overall	4	7	4	4	5	3	4	2	4	5	6	6	5	5	5	5	5	6	6	6	5	6	4	6	6	6	5	4.11111	5.4	5	5.75	5.5	5.07407
69	Allied Health	Pre Overall	7	7	6	6	6	7	7	6	6	6	7	7	7	7	2	2	3	7	7	6	7	6	5	6	6	6	6	6.44444	6.8	2.33333	6.75	5.83333	5.74074
70	Medicine	Pre Overall	5	7	5	7	5	6	6	7	5	7	7	7	7	7	4	2	5	7	7	7	7	6	7	7	7	5	7	5.88889	7	3.66667	7	6.5	6
71	Social Work	Pre Overall	6	6	6	4	6	6	6	6	6	6	6	6	6	6	6	4	5	6	6	6	6	6	4	6	6	6	6	5.77778	6	5	6	5.66667	5.59259
72	Nursing	Pre Overall	6	7	6	5	6	5	6	5	6	7	7	7	7	7	6	5	7	7	7	7	7	7	7	6	6	7	7	5.77778	7	6	7	6.66667	6.33333
73	Nursing	Pre Overall	7	7	7	7	7	6	7	4	6	7	6	6	7	7	5	5	6	7	7	7	7	6	6	7	7	6	6	6.44444	6.6	5.33333	7	6.33333	6.25926
74	Allied Health	Pre Overall	7	7	6	6	6	6	7	5	6	7	7	6	7	7	5	6	7	7	7	7	7	6	6	6	7	6	6	6.22222	6.8	6	7	6.16667	6.25926
75	Medicine	Pre Overall	7	7	7	6	7	4	7	5	6	6	6	7	6	7	5	6	5	6	7	7	6	6	6	6	7	6	6	6.22222	6.4	5.33333	6.5	6.16667	6.18519
76	Medicine	Pre Overall	6	7	6	6	6	3	5	3	5	6	7	7	7	6	6	5	6	6	6	6	6	6	5	6	6	6	6	5.22222	6.6	5.66667	6	5.83333	5.85185
77	Medicine	Pre Overall	5	7	6	4	4	5	4	6	5	7	7	7	7	7	7	5	5	7	7	7	7	7	7	6	7	7	7	5.11111	7	5.66667	7	6.83333	6.11111
78	Medicine	Pre Overall	7	7	7	7	7	1	7	7	7	7	7	7	7	7	4	1	6	7	7	7	7	7	7	7	7	7	7	6.33333	7	3.66667	7	7	6.62963
79	Allied Health	Pre Overall	7	7	7	7	7	5	7	7	7	7	7	7	7	7	6	5	7	7	7	7	7	7	7	7	7	7	7	6.77778	7	6	7	7	6.74074
80	Medicine	Pre Overall	6	6	6	5	6	2	5	6	6	6	6	6	6	6	6	6	6	5	6	6	5	6	6	6	5	5	6	5.33333	6	6	5.5	5.66667	5.77778
81	Medicine	Pre Overall	4	6	3	5	2	5	5	4	4	7	7	7	7	7	6	5	4	7	7	7	7	6	5	5	6	6	5	4.22222	7	5	7	5.5	5.44444
82	Pharmacy	Pre Overall	6	7	7	6	6	5	7	6	7	7	7	7	7	7	5	3	7	7	7	7	7	7	6	6	7	6	6	6.33333	7	5	7	6.33333	6.33333
83	Pharmacy	Pre Overall	6	7	5	6	6	6	6	7	6	7	7	7	5	7	6	5	5	6	6	6	6	6	5	6	6	4	6	6.11111	6.6	5.33333	6	5.5	5.81481
84	Allied Health	Pre Overall	7	7	7	7	7	7	7	7	7	7	7	7	7	7	3	1	7	7	7	7	7	7	7	7	7	7	7	7	7	3.66667	7	7	6.40741
85	Medicine	Pre Overall	6	6	6	6	6	6	6	5	6	7	7	6	6	7	6	4	5	6	6	6	6	6	7	6	6	6	6	5.88889	6.6	5	6	6.16667	5.85185
86	Medicine	Pre Overall	6	7	6	6	6	6	6	6	6	7	7	7	6	7	5	5	4	7	7	7	7	6	5	7	6	7	6	6.11111	6.8	4.66667	7	6.16667	6.07407
87	Medicine	Pre Overall	6	7	5	6	6	6	5	5	6	6	7	6	7	7	4	6	4	7	7	6	7	7	6	6	6	6	6	5.77778	6.6	4.66667	6.75	6.16667	5.88889
88	Allied Health	Pre Overall	6	5	6	6	5	5	6	4	6	7	7	6	7	7	4	2	3	7	7	7	6	6	6	6	7	5	6	5.44444	6.8	3	6.75	6	5.66667
89	Allied Health	Pre Overall	6	6	6	6	6	3	6	6	6	7	7	7	7	6	6	6	7	7	7	7	7	6	5	7	7	6	6	5.66667	6.8	6.33333	7	6.16667	6.33333
90	Allied Health	Pre Overall	6	7	6	5	7	4	7	7	6	7	7	7	7	7	7	4	7	7	7	7	7	7	4	7	7	6	7	6.11111	7	6	7	6.33333	6.44444
91	Dentistry	Pre Overall	6	7	6	6	7	6	6	5	6	6	7	6	7	7	2	1	6	7	7	6	6	7	6	6	6	6	6	6.11111	6.6	3	6.5	6.16667	5.77778
92	Nursing	Pre Overall	6	7	6	6	6	6	6	6	7	7	7	7	7	7	5	3	6	7	7	7	7	6	6	7	7	6	7	6.22222	7	4.66667	7	6.5	6.22222
93	Allied Health	Pre Overall	5	7	6	4	5	3	7	2	7	7	7	7	7	7	7	7	6	7	7	7	7	7	5	7	5	7	3	5.11111	7	6.66667	7	5.66667	6.11111
94	Medicine	Pre Overall	6	6	6	6	6	6	6	6	6	6	7	6	7	7	5	1	6	7	7	6	6	6	6	6	6	7	5	6	6.6	4	6.5	6	5.81481
95	Allied Health	Pre Overall	2	7	1	2	2	2	5	1	1	5	5	6	5	6	4	5	1	7	7	5	7	5	5	1	5	4	4	2.55556	5.4	3.33333	6.5	4	4.22222
96	Nursing	Pre Overall	4	6	4	4	4	4	4	4	4	6	6	6	6	6	4	4	4	6	6	6	6	6	6	6	6	6	6	4.22222	6	4	6	6	5.18519
97	Medicine	Pre Overall	7	7	7	7	7	7	7	7	7	7	7	7	7	7	6	5	7	7	7	7	7	6	7	6	7	6	7	7	7	6	7	6.5	6.55556
98	Allied Health	Pre Overall	7	7	6	7	6	5	7	6	6	7	7	7	7	7	4	5	6	7	7	7	7	7	6	7	7	6	7	6.33333	7	5	7	6.66667	6.40741
99	Medicine	Pre Overall	6	6	6	6	6	6	6	6	6	6	6	7	6	6	2	2	6	6	6	6	6	6	6	6	6	6	6	6	6.2	3.33333	6	6	5.59259
100	Medicine	Pre Overall	7	7	6	6	6	6	7	5	6	6	7	7	6	6	6	4	6	7	7	7	7	6	6	6	7	7	6	6.22222	6.4	5.33333	7	6.33333	6.14815
101	Nursing	Pre Overall	7	7	5	6	7	4	7	6	7	6	7	7	6	7	7	5	7	6	7	7	7	6	6	6	7	6	7	6.22222	6.6	6.33333	6.75	6.33333	6.40741
102	Social Work	Pre Overall	6	6	6	6	6	6	6	6	6	6	7	6	6	6	4	1	6	6	7	6	6	6	6	6	6	6	6	6	6.2	3.66667	6.25	6	5.66667
103	Medicine	Pre Overall	6	7	6	6	6	6	6	6	7	6	7	6	6	7	6	5	4	7	7	7	7	6	6	5	6	7	6	6.22222	6.4	5	7	6	6.03704
104	Medicine	Pre Overall	6	6	6	6	6	6	6	6	6	6	6	6	6	6	4	3	6	6	6	6	6	6	6	6	6	6	6	6	6	4.33333	6	6	5.66667
105	Medicine	Pre Overall	6	7	6	6	6	6	7	4	6	7	7	7	7	7	6	5	6	7	7	6	7	6	6	6	7	5	7	6	7	5.66667	6.75	6.16667	6.14815
106	Medicine	Pre Overall	6	6	4	4	5	5	6	6	7	7	7	7	6	7	7	5	5	7	7	6	7	6	5	5	7	6	6	5.44444	6.8	5.66667	6.75	5.83333	5.92593
107	Medicine	Pre Overall	7	7	7	6	6	7	7	7	7	7	7	7	7	7	6	3	6	7	7	7	7	7	7	7	7	7	6	6.77778	7	5	7	6.83333	6.44444
108	Allied Health	Pre Overall	7	6	7	7	6	7	7	7	6	5	6	6	6	7	6	6	5	7	7	7	7	7	6	6	6	7	6	6.66667	6	5.66667	7	6.33333	6.18519
109	Medicine	Pre Overall	7	7	7	5	7	2	7	7	6	6	7	7	7	7	2	5	7	7	7	7	7	7	7	6	7	7	7	6.11111	6.8	4.66667	7	6.83333	6.51852
110	Nursing	Pre Overall	7	7	7	7	7	7	7	5	7	7	7	7	7	7	3	3	3	7	7	7	7	7	5	5	7	7	6	6.77778	7	3	7	6.16667	6.07407
111	Allied Health	Pre Overall	6	7	7	6	6	7	7	6	7	7	7	7	7	7	5	5	6	7	7	7	6	7	7	7	7	7	6	6.55556	7	5.33333	6.75	6.83333	6.37037
112	Medicine	Pre Overall	6	7	6	6	6	6	6	6	6	7	7	7	7	7	6	5	6	6	7	6	6	6	6	5	6	6	7	6.11111	7	5.66667	6.25	6	6.07407
113	Dentistry	Pre Overall	7	7	6	7	7	7	7	6	7	7	7	7	7	7	5	4	7	7	7	7	7	7	2	7	7	7	7	6.77778	7	5.33333	7	6.16667	6.33333
114	Medicine	Pre Overall	6	7	7	6	7	6	6	5	7	6	7	7	7	7	6	6	6	6	7	7	7	7	7	6	7	6	6	6.33333	6.8	6	6.75	6.5	6.33333
115	Nursing	Pre Overall	7	7	7	7	7	6	7	7	7	7	7	7	7	7	4	7	7	7	7	7	7	7	7	7	7	7	7	6.88889	7	6	7	7	6.7037
116	Dentistry	Pre Overall	6	7	6	7	7	1	6	7	7	7	7	7	7	7	7	7	7	7	7	7	6	6	6	6	7	7	7	6	7	7	6.75	6.5	6.74074
117	Allied Health	Pre Overall	7	7	7	7	7	7	6	6	7	7	7	7	7	7	6	2	5	7	7	7	7	7	5	6	7	7	6	6.77778	7	4.33333	7	6.33333	6.25926
118	Medicine	Pre Overall	1	1	1	1	1	7	1	1	1	1	1	1	1	1	1	1	1	1	1	1	1	1	1	1	1	1	1	1.66667	1	1	1	1	1
119	Nursing	Pre Overall	6	6	6	6	6	6	6	6	6	6	7	7	6	7	3	5	5	7	7	7	6	6	6	6	6	6	6	6	6.6	4.33333	6.75	6	5.88889
120	Medicine	Pre Overall	7	7	7	6	4	7	6	4	7	7	7	7	7	7	5	1	1	7	7	7	7	7	7	7	7	7	7	6.11111	7	2.33333	7	7	5.96296
121	Nursing	Pre Overall	6	6	6	6	6	2	6	6	6	6	6	6	6	6	6	6	6	6	6	6	6	6	6	6	6	6	6	5.55556	6	6	6	6	6
122	Medicine	Pre Overall	7	7	7	7	6	4	7	7	6	7	7	7	7	7	7	5	7	7	7	7	7	7	7	7	7	7	7	6.44444	7	6.33333	7	7	6.74074
123	Allied Health	Pre Overall	7	7	7	7	6	7	7	7	7	7	7	7	7	7	6	5	6	7	7	7	7	7	7	7	7	7	7	6.88889	7	5.66667	7	7	6.59259
124	Allied Health	Pre Overall	6	7	6	6	6	6	6	6	6	6	7	7	7	7	5	1	5	6	7	6	6	6	6	5	6	6	6	6.11111	6.8	3.66667	6.25	5.83333	5.77778
125	Social Work	Pre Overall	7	7	7	6	7	7	7	7	6	7	7	7	7	7	7	4	6	7	7	7	7	7	7	7	7	7	7	6.77778	7	5.66667	7	7	6.55556
126	Nursing	Pre Overall	6	6	5	5	4	5	6	5	5	6	6	6	7	6	7	5	6	7	7	6	6	7	6	7	7	6	6	5.22222	6.2	6	6.5	6.5	5.88889
127	Social Work	Pre Overall	7	7	7	7	7	7	7	7	7	7	7	7	7	7	4	2	7	7	7	7	7	7	7	7	7	7	7	7	7	4.33333	7	7	6.48148
128	Allied Health	Pre Overall	7	7	5	7	5	4	6	5	6	7	7	7	7	7	5	5	5	7	7	7	7	6	7	4	7	5	7	5.77778	7	5	7	6	6.14815
129	Allied Health	Pre Overall	7	7	7	7	6	6	7	6	6	7	7	7	7	7	5	5	6	7	7	7	7	7	7	7	7	7	7	6.55556	7	5.33333	7	7	6.51852
130	Medicine	Pre Overall	7	6	7	6	5	7	7	7	7	7	7	6	7	7	5	4	7	7	7	7	7	6	6	7	7	7	7	6.55556	6.8	5.33333	7	6.66667	6.33333
131	Pharmacy	Pre Overall	7	7	7	7	7	1	7	7	7	7	7	7	6	7	5	2	6	7	7	7	7	7	7	7	7	7	7	6.33333	6.8	4.33333	7	7	6.66667
132	Public Health	Pre Overall	2	6	3	2	2	3	3	1	1	6	6	5	2	5	2	2	1	7	7	4	3	5	6	4	5	4	5	2.55556	4.8	1.66667	5.25	4.83333	3.85185
133	Nursing	Pre Overall	6	6	6	6	6	5	6	6	6	6	6	6	6	6	4	3	5	7	7	6	6	6	5	6	6	5	7	5.88889	6	4	6.5	5.83333	5.7037
134	Medicine	Pre Overall	4	7	6	6	3	4	6	3	3	7	7	7	7	6	4	2	4	7	5	7	6	7	7	6	6	7	7	4.66667	6.8	3.33333	6.25	6.66667	5.59259
135	Allied Health	Pre Overall	6	7	6	6	6	6	7	6	6	6	7	6	6	7	5	2	7	7	6	6	7	6	6	6	7	6	6	6.22222	6.4	4.66667	6.5	6.16667	5.96296
136	Medicine	Pre Overall	6	7	6	5	6	3	6	4	6	6	7	7	6	7	5	5	6	6	7	7	7	5	6	5	7	6	6	5.44444	6.6	5.33333	6.75	5.83333	6
137	Medicine	Pre Overall	7	7	7	7	6	1	7	7	7	7	7	7	7	7	5	3	4	7	7	7	7	7	7	6	7	7	7	6.22222	7	4	7	6.83333	6.59259
138	Pharmacy	Pre Overall	6	7	7	7	7	7	6	7	7	7	7	4	7	7	2	2	6	7	7	7	7	7	6	7	7	7	6	6.77778	6.4	3.33333	7	6.66667	6.11111
139	Medicine	Pre Overall	6	7	7	6	6	4	6	6	6	7	7	7	7	7	6	4	5	7	7	7	7	7	7	6	7	6	7	6	7	5	7	6.66667	6.37037
140	Nursing	Pre Overall	6	7	6	6	6	5	6	5	6	7	7	7	7	7	6	2	6	7	7	7	7	7	7	7	7	7	7	5.88889	7	4.66667	7	7	6.2963
141	Social Work	Pre Overall	6	6	7	7	7	7	6	6	7	7	7	7	7	7	6	2	5	6	7	7	7	7	7	7	7	7	7	6.55556	7	4.33333	6.75	7	6.2963
142	Pharmacy	Pre Overall	4	4	4	4	4	4	4	4	4	4	4	4	4	4	4	4	4	4	4	4	4	4	4	4	4	4	4	4	4	4	4	4	4
143	Medicine	Pre Overall	7	7	7	6	7	6	7	7	7	7	7	7	7	7	2	2	3	7	7	7	7	7	7	7	7	7	7	6.77778	7	2.33333	7	7	6.25926
144	Nursing	Pre Overall	7	7	6	6	6	6	6	5	6	7	7	6	6	6	5	2	7	6	7	7	6	6	6	6	7	6	6	6.11111	6.4	4.66667	6.5	6.16667	5.92593
145	Social Work	Pre Overall	7	7	7	7	7	7	7	7	7	7	7	7	7	7	5	2	5	7	7	7	7	7	6	7	6	7	7	7	7	4	7	6.66667	6.37037
146	Medicine	Pre Overall	7	6	7	6	7	3	7	6	6	7	7	7	7	7	5	2	6	7	7	7	7	6	5	7	7	7	6	6.11111	7	4.33333	7	6.33333	6.33333
147	Social Work	Pre Overall	6	6	6	5	6	3	5	5	5	7	7	7	7	7	6	2	5	7	7	7	7	6	7	6	6	6	7	5.22222	7	4.33333	7	6.33333	6.03704
148	Medicine	Pre Overall	6	6	6	6	6	6	6	6	6	6	7	6	7	6	5	5	4	7	7	6	6	6	6	5	6	5	6	6	6.4	4.66667	6.5	5.66667	5.77778
149	Medicine	Pre Overall	7	7	7	7	7	7	7	7	7	7	7	7	7	7	4	1	6	7	7	7	7	7	6	7	7	7	7	7	7	3.66667	7	6.83333	6.37037
150	Medicine	Pre Overall	7	7	7	7	6	6	7	7	7	7	7	7	7	7	4	2	7	7	7	7	7	7	7	7	7	7	7	6.77778	7	4.33333	7	7	6.48148
151	Allied Health	Pre Overall	7	7	6	7	7	1	6	7	7	7	7	7	7	7	7	7	5	7	7	7	7	7	7	7	7	7	7	6.11111	7	6.33333	7	7	6.85185
152	Pharmacy	Pre Overall	6	6	6	5	6	2	6	5	6	5	5	5	6	6	6	5	6	5	6	6	6	6	6	6	6	5	6	5.33333	5.4	5.66667	5.75	5.83333	5.7037
153	Medicine	Pre Overall	7	7	7	7	7	1	7	6	7	7	7	7	7	7	4	3	7	7	7	7	7	7	7	7	7	7	7	6.22222	7	4.66667	7	7	6.7037
154	Public Health	Pre Overall	5	6	5	5	6	6	5	6	5	6	6	6	6	4	5	3	5	6	7	6	6	6	6	7	6	6	7	5.44444	5.6	4.33333	6.25	6.33333	5.51852
155	Dentistry	Pre Overall	6	6	6	5	4	5	5	6	5	7	7	7	7	7	4	3	7	7	7	7	6	7	5	6	6	7	7	5.33333	7	4.66667	6.75	6.33333	5.92593
156	Medicine	Pre Overall	6	6	6	6	6	2	6	6	6	6	6	6	6	6	6	6	6	6	6	6	6	6	6	6	6	6	6	5.55556	6	6	6	6	6
157	Allied Health	Pre Overall	4	4	4	5	5	4	5	4	4	4	6	7	4	4	4	2	4	6	4	6	6	4	4	5	4	4	4	4.33333	5	3.33333	5.5	4.16667	4.48148
158	Pharmacy	Pre Overall	7	7	7	7	7	7	7	6	7	7	7	7	7	7	6	5	7	7	7	7	7	7	7	7	7	7	7	6.88889	7	6	7	7	6.62963
159	Medicine	Pre Overall	7	7	7	7	6	6	7	6	7	7	7	7	7	7	6	6	7	7	7	7	7	7	6	6	7	7	7	6.66667	7	6.33333	7	6.66667	6.59259
160	Dentistry	Pre Overall	6	6	6	5	6	6	6	6	6	6	6	6	6	6	6	6	6	6	6	6	6	6	6	6	6	6	6	5.88889	6	6	6	6	5.81481
161	Allied Health	Pre Overall	7	6	6	6	6	6	6	6	6	7	7	7	7	7	6	4	6	6	7	7	7	7	7	7	7	7	7	6.11111	7	5.33333	6.75	7	6.33333
162	Public Health	Pre Overall	6	6	6	6	6	2	6	6	6	6	5	6	6	6	6	6	6	6	6	6	6	6	6	6	6	6	6	5.55556	5.8	6	6	6	5.96296
163	Pharmacy	Pre Overall	6	7	6	4	6	6	6	6	6	6	6	5	2	6	7	4	6	6	7	7	6	7	6	6	6	7	6	5.88889	5	5.66667	6.5	6.33333	5.74074
164	Social Work	Pre Overall	7	7	7	7	7	7	7	7	7	7	7	7	7	7	5	5	7	7	7	7	7	7	7	7	7	7	7	7	7	5.66667	7	7	6.62963
165	Medicine	Pre Overall	6	6	6	6	6	6	6	6	6	6	6	6	6	6	6	5	6	6	6	6	6	6	6	6	6	6	6	6	6	5.66667	6	6	5.81481
166	Social Work	Pre Overall	5	6	6	6	6	6	6	5	6	6	7	7	5	6	3	5	6	7	7	6	7	6	5	6	6	5	6	5.77778	6.2	4.66667	6.75	5.66667	5.7037
167	Medicine	Pre Overall	7	7	7	7	6	5	6	5	6	7	6	7	6	7	7	6	7	7	7	6	6	7	7	7	7	7	7	6.22222	6.6	6.66667	6.5	7	6.48148
168	Medicine	Pre Overall	7	7	7	7	7	3	7	7	7	7	7	7	6	7	5	5	5	7	7	7	7	7	7	6	7	7	7	6.55556	6.8	5	7	6.83333	6.62963
169	Medicine	Pre Overall	7	7	7	7	7	1	7	7	6	7	7	6	7	7	2	7	3	7	7	7	7	7	7	7	7	7	7	6.22222	6.8	4	7	7	6.59259
170	Medicine	Pre Overall	6	6	6	6	7	4	6	6	6	7	7	7	7	7	6	5	6	7	7	6	7	6	7	6	7	6	7	5.88889	7	5.66667	6.75	6.5	6.33333
171	Dentistry	Pre Overall	7	7	7	7	7	6	7	6	7	7	7	7	7	7	5	4	5	7	7	7	7	7	4	7	7	7	6	6.77778	7	4.66667	7	6.33333	6.37037
172	Dentistry	Pre Overall	6	6	6	6	6	5	6	3	5	6	6	7	6	6	6	2	5	6	7	6	6	6	4	6	6	6	6	5.44444	6.2	4.33333	6.25	5.66667	5.55556
173	Pharmacy	Pre Overall	6	7	6	4	6	4	6	5	6	6	7	6	6	7	5	5	6	7	7	6	6	6	6	6	6	6	6	5.55556	6.4	5.33333	6.5	6	5.92593
174	Allied Health	Pre Overall	3	7	5	5	6	6	7	1	2	7	7	7	7	7	2	2	4	7	7	7	7	7	7	7	7	7	7	4.66667	7	2.66667	7	7	5.59259
175	Medicine	Pre Overall	6	6	6	6	6	6	5	6	5	6	7	6	7	6	5	4	6	6	6	6	7	6	6	6	6	6	7	5.77778	6.4	5	6.25	6.16667	5.81481
176	Dentistry	Pre Overall	6	6	5	6	6	5	6	4	5	7	7	7	7	7	6	5	6	6	7	7	6	6	6	4	6	6	6	5.44444	7	5.66667	6.5	5.66667	5.88889
177	Dentistry	Pre Overall	7	7	7	7	7	7	7	7	7	7	7	7	7	7	5	5	5	7	7	7	7	7	7	7	7	7	7	7	7	5	7	7	6.55556
178	Social Work	Pre Overall	6	7	7	5	7	2	7	3	5	7	7	7	6	6	7	3	5	7	7	7	6	7	6	5	7	7	7	5.44444	6.6	5	6.75	6.5	6.18519
179	Public Health	Pre Overall	7	7	7	7	7	6	7	7	7	7	7	7	7	7	1	2	7	7	7	7	7	7	7	7	7	7	7	6.88889	7	3.33333	7	7	6.40741
180	Medicine	Pre Overall	6	7	5	6	6	6	6	5	6	6	6	7	5	7	6	5	4	7	6	7	6	6	7	5	6	6	7	5.88889	6.2	5	6.5	6.16667	5.85185
181	Social Work	Pre Overall	6	7	5	7	6	7	6	6	6	6	7	7	7	7	7	3	6	7	7	7	7	7	7	7	7	7	6	6.22222	6.8	5.33333	7	6.83333	6.25926
182	Allied Health	Pre Overall	7	7	6	6	6	6	6	6	6	7	7	7	7	7	5	5	6	7	7	6	6	7	6	6	7	7	7	6.22222	7	5.33333	6.5	6.66667	6.25926
183	Allied Health	Pre Overall	6	6	6	6	7	6	6	6	6	6	7	7	7	6	5	5	6	6	6	7	6	6	6	6	7	6	7	6.11111	6.6	5.33333	6.25	6.33333	6.03704
184	Medicine	Pre Overall	7	7	7	7	6	7	7	6	7	7	7	7	7	7	5	6	7	7	7	7	7	7	7	7	7	7	7	6.77778	7	6	7	7	6.59259
185	Medicine	Pre Overall	7	7	5	5	4	4	5	7	7	6	7	7	4	7	5	1	7	7	7	7	7	7	4	7	7	4	6	5.66667	6.2	4.33333	7	5.83333	5.85185
186	Allied Health	Pre Overall	6	7	6	6	6	6	6	5	6	7	7	7	7	7	5	5	5	7	7	6	6	6	6	6	6	6	6	6	7	5	6.5	6	6
187	Medicine	Pre Overall	6	7	7	4	4	4	5	6	4	7	7	7	7	7	6	6	6	7	7	7	7	7	7	7	7	7	7	5.22222	7	6	7	7	6.2963
188	Allied Health	Pre Overall	6	7	6	6	6	2	6	6	6	7	6	6	7	7	6	5	5	7	7	6	6	6	5	6	6	6	6	5.66667	6.6	5.33333	6.5	5.83333	6.11111
189	Dentistry	Pre Overall	6	6	6	6	5	5	6	4	5	6	6	5	6	6	6	5	6	6	6	6	6	6	6	5	5	7	6	5.44444	5.8	5.66667	6	5.83333	5.62963
190	Medicine	Pre Overall	5	7	6	5	6	5	7	5	6	7	7	7	7	6	5	6	6	7	7	7	7	6	7	5	6	6	6	5.77778	6.8	5.66667	7	6	6.11111
191	Nursing	Pre Overall	7	7	7	7	7	1	7	7	7	7	7	7	7	7	7	7	7	7	7	7	7	7	7	7	7	7	7	6.33333	7	7	7	7	7
192	Medicine	Pre Overall	6	6	6	5	6	6	6	5	6	7	7	4	7	7	5	4	6	6	5	6	6	6	6	7	6	6	6	5.77778	6.4	5	5.75	6.16667	5.74074
193	Pharmacy	Pre Overall	7	5	6	4	5	6	5	5	6	7	6	7	7	7	2	2	3	7	7	7	6	6	6	6	6	5	1	5.44444	6.8	2.33333	6.75	5	5.2963
194	Medicine	Pre Overall	7	7	7	7	7	6	7	6	7	7	7	7	7	7	6	6	5	7	7	7	7	5	6	6	7	6	7	6.77778	7	5.66667	7	6.16667	6.44444
195	Medicine	Pre Overall	5	7	5	5	5	5	5	5	5	7	7	7	7	7	7	5	6	7	7	7	7	7	7	5	7	7	7	5.22222	7	6	7	6.66667	6.14815
196	Medicine	Pre Overall	7	7	7	7	7	6	7	7	7	6	7	7	7	7	6	6	7	7	7	7	7	6	7	6	6	7	6	6.88889	6.8	6.33333	7	6.33333	6.55556
197	Pharmacy	Pre Overall	6	6	6	6	6	6	6	6	6	7	7	7	6	6	6	3	6	6	7	6	6	6	6	6	6	6	6	6	6.6	5	6.25	6	5.88889
198	Nursing	Pre Overall	7	7	7	7	4	7	7	7	7	7	7	7	7	7	7	4	7	7	7	7	7	7	7	7	7	7	7	6.66667	7	6	7	7	6.55556
199	Allied Health	Pre Overall	7	7	7	6	7	6	7	6	7	7	7	7	7	7	6	6	7	7	7	7	7	7	6	7	7	7	7	6.66667	7	6.33333	7	6.83333	6.62963
200	Public Health	Pre Overall	7	7	7	6	7	6	7	5	5	7	7	7	7	7	6	6	6	6	7	6	7	5	6	6	6	6	6	6.33333	7	6	6.5	5.83333	6.18519
201	Nursing	Pre Overall	6	6	6	6	6	3	6	6	5	7	6	6	6	7	5	3	5	6	7	6	6	5	5	6	6	6	6	5.55556	6.4	4.33333	6.25	5.66667	5.77778
202	Nursing	Pre Overall	5	6	6	6	6	5	6	6	6	7	6	7	7	7	6	6	6	7	7	7	7	7	6	6	7	7	6	5.77778	6.8	6	7	6.5	6.25926
203	Medicine	Pre Overall	7	7	7	7	7	7	7	7	7	7	7	7	7	7	6	5	1	7	7	7	7	7	7	7	7	7	7	7	7	4	7	7	6.44444
204	Medicine	Pre Overall	7	7	7	7	7	7	7	7	7	7	7	7	7	7	6	5	6	7	7	7	7	7	7	7	7	7	7	7	7	5.66667	7	7	6.62963
205	Medicine	Pre Overall	7	5	6	6	6	6	7	6	6	7	5	7	6	7	7	5	6	7	7	6	7	7	6	6	5	6	6	6.11111	6.4	6	6.75	6	6.07407
206	Dentistry	Pre Overall	6	6	6	6	6	6	6	6	6	6	6	6	6	6	2	2	6	6	6	6	6	6	6	6	6	6	6	6	6	3.33333	6	6	5.55556
207	Allied Health	Pre Overall	6	6	6	4	6	6	6	6	6	6	6	6	6	6	2	2	5	6	6	6	6	6	4	6	6	5	6	5.77778	6	3	6	5.5	5.33333
208	Social Work	Pre Overall	7	7	7	7	7	7	7	7	7	7	7	7	7	7	7	6	7	7	7	7	7	7	7	7	7	7	7	7	7	6.66667	7	7	6.74074
209	Social Work	Pre Overall	6	7	6	6	6	6	7	5	6	7	7	7	7	7	5	1	7	7	7	7	7	7	6	6	7	6	6	6.11111	7	4.33333	7	6.33333	6.11111
210	Nursing	Pre Overall	6	6	6	6	6	6	6	6	6	6	7	6	6	6	5	6	6	6	6	6	6	6	6	6	6	6	6	6	6.2	5.66667	6	6	5.85185
211	Dentistry	Pre Overall	5	4	4	4	5	4	4	4	4	5	5	5	4	4	5	4	4	5	4	4	4	5	5	4	5	5	4	4.22222	4.6	4.33333	4.25	4.66667	4.40741
212	Dentistry	Pre Overall	6	6	5	5	6	6	5	6	3	7	7	7	7	7	5	2	4	7	7	6	6	5	5	6	7	6	7	5.33333	7	3.66667	6.5	6	5.62963
213	Nursing	Pre Overall	6	4	4	4	5	4	5	4	6	4	7	5	6	4	5	4	4	5	4	4	4	5	4	4	4	5	5	4.66667	5.2	4.33333	4.25	4.5	4.62963
214	Social Work	Pre Overall	6	7	7	6	7	6	6	6	6	6	6	7	7	7	6	2	6	7	7	7	6	6	6	7	7	6	6	6.33333	6.6	4.66667	6.75	6.33333	6.11111
215	Nursing	Pre Overall	7	7	7	7	7	7	7	7	6	7	7	7	7	7	6	1	7	7	7	7	7	7	7	7	7	7	7	6.88889	7	4.66667	7	7	6.48148
216	Allied Health	Pre Overall	6	6	6	5	6	6	6	6	6	6	7	6	6	6	2	2	2	7	7	6	6	6	6	4	6	6	6	5.88889	6.2	2	6.5	5.66667	5.40741
217	Dentistry	Pre Overall	6	7	6	5	6	7	7	5	6	7	7	7	7	7	5	5	7	7	7	7	6	7	6	7	7	7	7	6.11111	7	5.66667	6.75	6.83333	6.25926
218	Medicine	Pre Overall	7	7	7	7	7	5	7	7	7	7	7	7	7	7	5	7	5	7	7	7	7	7	6	7	7	7	7	6.77778	7	5.66667	7	6.83333	6.66667
219	Allied Health	Pre Overall	6	6	6	6	6	2	6	6	6	7	7	6	7	6	6	2	7	7	7	6	7	6	6	6	6	6	6	5.55556	6.6	5	6.75	6	6.11111
220	Allied Health	Pre Overall	6	7	7	7	7	5	7	5	6	7	7	7	7	7	5	5	7	7	6	7	7	6	4	5	7	5	6	6.33333	7	5.66667	6.75	5.5	6.18519
221	Dentistry	Pre Overall	5	6	6	5	6	2	7	3	6	6	7	7	6	6	6	5	6	7	7	6	6	6	5	6	5	7	7	5.11111	6.4	5.66667	6.5	6	5.96296
222	Dentistry	Pre Overall	6	7	7	6	6	5	6	4	4	7	7	7	7	7	4	4	6	6	7	7	6	6	5	7	7	7	7	5.66667	7	4.66667	6.5	6.5	6.03704
223	Pharmacy	Pre Overall	6	6	6	6	6	2	6	5	6	6	6	6	6	6	6	5	4	6	7	6	5	6	5	6	6	6	6	5.44444	6	5	6	5.83333	5.81481
224	Social Work	Pre Overall	6	6	6	6	6	2	6	6	6	6	6	6	6	6	6	4	4	6	6	6	6	6	6	6	6	6	6	5.55556	6	4.66667	6	6	5.85185
225	Pharmacy	Pre Overall	6	7	6	5	6	6	5	2	5	6	6	6	7	7	5	5	7	6	7	6	6	6	6	6	7	6	6	5.33333	6.4	5.66667	6.25	6.16667	5.74074
226	Nursing	Pre Overall	6	7	7	6	6	6	6	7	6	7	7	7	7	7	5	2	7	7	7	7	7	6	6	6	7	6	6	6.33333	7	4.66667	7	6.16667	6.18519
227	Medicine	Pre Overall	7	7	6	5	7	5	7	6	6	6	7	7	6	7	6	7	5	7	7	7	7	6	5	5	5	6	5	6.22222	6.6	6	7	5.33333	6.11111
228	Nursing	Pre Overall	4	4	6	6	4	6	6	6	4	4	7	4	4	4	6	1	4	6	6	5	4	4	4	4	6	6	7	5.11111	4.6	3.66667	5.25	5.16667	4.74074
229	Medicine	Pre Overall	6	6	6	6	6	6	6	6	7	7	7	6	7	7	4	2	6	7	7	7	7	6	6	6	6	6	6	6.11111	6.8	4	7	6	5.96296
230	Nursing	Pre Overall	6	7	4	6	4	4	6	6	4	7	7	7	7	7	2	1	6	7	7	7	7	7	7	6	7	7	7	5.22222	7	3	7	6.83333	5.92593
231	Medicine	Pre Overall	4	6	4	4	4	2	6	4	4	6	6	6	5	6	4	5	5	6	6	5	6	6	5	6	6	6	6	4.22222	5.8	4.66667	5.75	5.83333	5.2963
232	Medicine	Pre Overall	7	7	7	7	6	3	7	7	7	7	7	7	6	7	4	5	5	7	7	7	7	7	7	7	7	7	7	6.44444	6.8	4.66667	7	7	6.59259
233	Allied Health	Pre Overall	7	7	7	7	6	6	7	7	7	7	7	7	7	7	4	1	6	7	7	7	7	7	6	7	7	7	7	6.77778	7	3.66667	7	6.83333	6.37037
234	Nursing	Pre Overall	5	6	5	6	5	5	5	5	6	6	6	6	6	6	4	2	6	6	6	6	6	6	6	6	6	6	6	5.33333	6	4	6	6	5.48148
235	Public Health	Pre Overall	5	6	6	7	6	5	5	5	6	7	7	7	6	7	6	6	6	7	7	6	7	7	6	7	7	7	7	5.66667	6.8	6	6.75	6.83333	6.25926
236	Medicine	Pre Overall	7	7	5	6	7	6	6	6	6	7	7	7	7	7	5	5	4	7	7	7	7	7	7	7	7	7	7	6.22222	7	4.66667	7	7	6.33333
237	Dentistry	Pre Overall	5	6	6	6	6	4	5	6	6	6	7	6	6	4	5	5	5	7	7	7	6	6	4	7	6	5	6	5.55556	5.8	5	6.75	5.66667	5.74074
238	Pharmacy	Pre Overall	7	7	6	6	6	7	7	7	7	7	7	7	7	6	2	2	6	7	7	6	6	6	7	6	7	7	6	6.66667	6.8	3.33333	6.5	6.5	6.03704
239	Nursing	Pre Overall	7	7	7	7	7	7	7	5	7	7	7	7	7	7	2	2	7	7	7	7	7	7	7	7	7	7	7	6.77778	7	3.66667	7	7	6.33333
240	Dentistry	Pre Overall	6	6	6	6	6	5	6	4	5	7	7	6	6	7	6	5	5	7	7	6	7	6	4	6	6	6	6	5.55556	6.6	5.33333	6.75	5.66667	5.85185
241	Dentistry	Pre Overall	6	6	6	6	7	6	6	5	6	6	6	5	6	6	6	6	6	7	6	7	6	6	5	5	6	6	6	6	5.8	6	6.5	5.66667	5.81481
242	Dentistry	Pre Overall	1	1	1	1	1	7	1	1	1	7	1	1	1	1	1	1	1	1	7	1	1	1	1	1	1	1	7	1.66667	2.2	1	2.5	2	1.66667
243	Medicine	Pre Overall	6	7	5	6	6	6	5	5	5	6	7	7	6	7	4	5	6	6	7	6	7	5	6	5	7	6	6	5.66667	6.6	5	6.5	5.83333	5.77778
244	Pharmacy	Pre Overall	7	7	7	6	7	7	7	7	6	7	7	7	7	7	5	6	6	7	7	7	7	7	7	7	7	7	7	6.77778	7	5.66667	7	7	6.55556
245	Pharmacy	Pre Overall	6	7	6	6	6	5	6	7	6	6	7	7	6	6	4	4	5	6	7	6	6	6	6	7	7	6	6	6.11111	6.4	4.33333	6.25	6.33333	5.96296
246	Allied Health	Pre Overall	7	7	7	6	6	7	7	6	6	6	7	7	7	7	5	1	6	7	7	7	6	6	6	6	7	6	6	6.55556	6.8	4	6.75	6.16667	6.03704
247	Allied Health	Pre Overall	4	5	5	7	5	3	4	4	5	7	7	7	7	7	7	2	6	7	7	6	6	6	5	6	7	6	6	4.66667	7	5	6.5	6	5.77778
248	Medicine	Pre Overall	6	6	6	6	5	7	7	6	6	7	7	7	6	6	5	1	7	7	7	6	7	6	6	7	7	6	6	6.11111	6.6	4.33333	6.75	6.33333	5.92593
249	Public Health	Pre Overall	7	7	6	6	7	6	6	6	7	7	7	6	7	6	6	2	6	7	7	7	6	7	7	6	7	7	6	6.44444	6.6	4.66667	6.75	6.66667	6.22222
250	Allied Health	Pre Overall	6	6	6	6	6	6	6	6	6	6	6	6	6	6	6	6	6	6	6	6	6	6	6	6	6	6	6	6	6	6	6	6	5.85185
251	Medicine	Pre Overall	6	7	6	6	6	6	5	5	6	7	7	7	7	7	6	4	5	7	7	6	7	6	6	6	7	7	6	5.88889	7	5	6.75	6.33333	6.07407
252	Nursing	Pre Overall	6	7	6	6	6	5	6	4	6	6	6	6	7	7	5	6	5	7	7	7	6	6	6	6	6	6	6	5.77778	6.4	5.33333	6.75	6	5.96296
253	Dentistry	Pre Overall	6	7	5	6	5	5	5	7	5	7	7	7	7	7	7	5	7	7	7	7	7	6	6	6	7	6	7	5.66667	7	6.33333	7	6.33333	6.25926
267	Dentistry	Pre Overall	6	6	6	6	6	2	6	6	6	6	6	6	6	7	6	6	6	6	7	7	6	6	6	6	7	6	6	5.55556	6.2	6	6.5	6.16667	6.14815
1	Allied Health	Post 2nd APD	6	7	6	7	7	7	6	6	6	7	7	7	7	6	6	4	7	7	7	7	7	6	6	6	7	6	6	6.44444	6.8	5.66667	7	6.16667	6.22222
2	Allied Health	Post 2nd APD	7	7	7	7	7	6	7	6	7	7	7	6	7	7	7	5	7	7	7	7	7	7	6	7	7	5	7	6.77778	6.8	6.33333	7	6.5	6.55556
3	Medicine	Post 2nd APD	7	7	7	7	7	1	7	7	7	7	7	7	7	7	7	7	7	7	7	7	7	7	7	7	7	7	7	6.33333	7	7	7	7	7
4	Pharmacy	Post 2nd APD	6	6	6	6	6	6	6	6	6	6	6	6	6	6	5	2	6	6	6	6	6	6	6	6	6	6	6	6	6	4.33333	6	6	5.66667
5	Medicine	Post 2nd APD	4	7	5	6	2	4	3	7	4	7	7	6	7	7	7	5	7	7	7	7	7	7	7	7	7	7	7	4.66667	6.8	6.33333	7	7	6.11111
6	Medicine	Post 2nd APD	5	6	5	7	6	3	6	4	6	7	7	7	6	7	4	5	6	7	7	6	6	7	6	6	7	6	7	5.33333	6.8	5	6.5	6.5	6.07407
7	Allied Health	Post 2nd APD	7	7	6	6	6	6	6	6	7	7	7	7	7	6	5	5	6	6	7	7	7	6	6	6	7	7	7	6.33333	6.8	5.33333	6.75	6.5	6.25926
8	Allied Health	Post 2nd APD	7	7	7	7	7	1	7	6	7	7	7	7	7	7	5	2	5	7	7	7	7	7	7	7	7	7	7	6.22222	7	4	7	7	6.62963
9	Medicine	Post 2nd APD	7	6	6	6	6	1	6	6	6	7	7	7	7	7	4	3	4	7	7	7	7	4	4	6	7	6	6	5.55556	7	3.66667	7	5.5	6.03704
10	Nursing	Post 2nd APD	6	6	6	6	6	6	7	6	7	7	7	7	7	7	5	3	6	6	7	7	7	7	5	6	7	6	6	6.22222	7	4.66667	6.75	6.16667	6.11111
11	Medicine	Post 2nd APD	7	6	6	7	6	6	7	7	6	7	7	6	6	6	5	5	6	6	7	6	6	6	6	6	6	6	6	6.44444	6.4	5.33333	6.25	6	6.03704
12	Pharmacy	Post 2nd APD	6	6	6	6	6	6	6	7	6	6	6	6	6	1	4	4	5	6	6	7	6	6	6	6	6	6	6	6.11111	5	4.33333	6.25	6	5.55556
13	Medicine	Post 2nd APD	4	6	6	4	6	5	4	3	5	7	7	7	7	7	7	3	6	7	7	7	7	7	6	7	7	6	6	4.77778	7	5.33333	7	6.5	5.88889
14	Pharmacy	Post 2nd APD	7	7	7	6	6	5	7	6	7	6	7	6	7	7	4	5	6	7	7	6	7	6	6	6	7	6	5	6.44444	6.6	5	6.75	6	6.18519
15	Pharmacy	Post 2nd APD	7	7	6	7	7	7	7	7	7	7	6	7	7	7	5	6	7	6	7	7	7	7	6	7	7	7	7	6.88889	6.8	6	6.75	6.83333	6.51852
16	Allied Health	Post 2nd APD	6	7	6	7	6	2	7	6	6	7	7	7	7	6	5	5	6	7	6	7	6	7	6	7	7	7	6	5.88889	6.8	5.33333	6.5	6.66667	6.40741
17	Allied Health	Post 2nd APD	6	7	6	7	6	6	7	6	7	6	7	7	7	6	6	5	6	7	7	7	7	6	6	6	7	7	6	6.44444	6.6	5.66667	7	6.33333	6.2963
18	Medicine	Post 2nd APD	4	7	5	2	7	4	4	2	5	7	7	7	2	7	7	5	4	7	7	6	6	6	6	7	7	7	7	4.44444	6	5.33333	6.5	6.66667	5.62963
19	Medicine	Post 2nd APD	6	7	3	5	5	4	5	6	5	7	7	7	7	7	5	5	6	7	7	6	7	7	7	6	7	6	6	5.11111	7	5.33333	6.75	6.5	6.03704
20	Nursing	Post 2nd APD	7	7	7	7	7	6	7	7	7	7	7	7	7	7	5	2	7	7	7	7	7	7	7	7	7	7	7	6.88889	7	4.66667	7	7	6.55556
21	Public Health	Post 2nd APD	7	7	7	7	7	6	7	4	6	7	7	7	7	7	7	5	5	7	7	7	7	7	7	4	7	7	3	6.44444	7	5.66667	7	5.83333	6.25926
22	Pharmacy	Post 2nd APD	6	6	5	4	6	5	6	3	6	7	6	6	7	7	3	5	6	7	7	6	6	7	6	6	6	7	6	5.22222	6.6	4.66667	6.5	6.33333	5.77778
23	Nursing	Post 2nd APD	7	7	6	6	6	6	7	6	7	6	7	7	6	6	3	3	2	7	7	7	7	7	7	6	7	7	7	6.44444	6.4	2.66667	7	6.83333	6.03704
24	Dentistry	Post 2nd APD	5	5	5	5	5	4	6	5	5	6	7	7	6	6	5	5	6	6	7	6	6	6	6	7	7	7	5	5	6.4	5.33333	6.25	6.33333	5.77778
25	Nursing	Post 2nd APD	7	7	7	7	7	1	7	6	7	7	7	7	7	7	2	2	7	7	7	7	7	7	7	7	7	7	7	6.22222	7	3.66667	7	7	6.59259
26	Medicine	Post 2nd APD	6	6	6	6	7	6	6	5	6	6	7	7	7	7	7	5	5	7	6	6	6	5	6	5	6	6	6	6	6.8	5.66667	6.25	5.66667	5.92593
27	Allied Health	Post 2nd APD	7	7	7	7	7	6	7	6	6	7	7	6	7	7	2	2	6	6	6	7	6	6	5	6	6	6	6	6.66667	6.8	3.33333	6.25	5.83333	5.92593
28	Dentistry	Post 2nd APD	2	7	5	2	2	2	2	2	2	7	7	7	7	7	6	6	6	4	7	6	7	4	5	7	7	4	6	2.88889	7	6	6	5.5	5.18519
29	Dentistry	Post 2nd APD	7	6	6	7	6	7	7	6	6	7	7	6	6	7	7	3	6	6	6	6	7	7	7	6	6	7	6	6.44444	6.6	5.33333	6.25	6.5	6.11111
30	Medicine	Post 2nd APD	6	7	6	6	6	5	6	6	6	7	7	7	7	7	6	5	6	7	7	7	7	7	7	6	7	6	6	6	7	5.66667	7	6.5	6.33333
31	Dentistry	Post 2nd APD	7	7	7	7	7	7	7	6	7	7	7	7	7	7	7	3	6	7	7	7	7	7	6	7	7	7	7	6.88889	7	5.33333	7	6.83333	6.51852
32	Dentistry	Post 2nd APD	7	7	7	7	7	6	7	7	7	7	7	7	7	6	4	4	5	7	7	7	7	7	7	7	7	7	7	6.88889	6.8	4.33333	7	7	6.48148
33	Medicine	Post 2nd APD	7	7	7	7	7	6	7	7	7	7	7	7	7	7	6	7	7	7	7	7	7	7	7	7	7	7	7	6.88889	7	6.66667	7	7	6.77778
35	Allied Health	Post EPIC clinic	7	7	7	7	7	7	7	7	7	7	7	7	7	7	5	5	5	7	7	7	7	7	7	7	7	7	7	7	7	5	7	7	6.55556
36	Medicine	Post EPIC clinic	7	7	7	7	7	6	7	6	7	7	7	7	7	7	2	2	6	7	7	7	7	7	6	6	7	6	5	6.77778	7	3.33333	7	6.16667	6.18519
37	Pharmacy	Post EPIC clinic	7	7	7	7	7	6	7	7	7	7	7	7	7	7	5	5	6	7	7	7	7	7	7	7	7	7	7	6.88889	7	5.33333	7	7	6.62963
38	Public Health	Post EPIC clinic	7	7	7	6	6	6	6	6	7	7	7	7	7	6	6	5	6	7	7	7	7	7	7	6	7	6	7	6.44444	6.8	5.66667	7	6.66667	6.40741
39	Medicine	Post EPIC clinic	7	7	7	7	6	6	7	7	7	7	7	7	7	7	6	2	5	7	7	7	7	7	7	7	7	7	7	6.77778	7	4.33333	7	7	6.48148
40	Pharmacy	Post EPIC clinic	7	7	7	7	7	7	7	7	7	7	7	7	7	7	4	4	5	7	7	7	7	7	7	7	7	7	7	7	7	4.33333	7	7	6.48148
41	Social Work	Post EPIC clinic	7	7	6	7	7	1	7	7	7	7	7	7	6	7	6	6	7	7	7	7	6	7	6	6	7	7	6	6.22222	6.8	6.33333	6.75	6.5	6.7037
42	Medicine	Post EPIC clinic	7	7	6	7	6	7	7	7	7	6	7	7	7	7	5	6	7	7	6	7	7	6	6	6	6	6	6	6.77778	6.8	6	6.75	6	6.2963
43	Dentistry	Post EPIC clinic	7	7	7	7	7	7	7	7	7	7	7	7	7	7	6	1	7	7	7	7	7	7	7	7	7	7	7	7	7	4.66667	7	7	6.51852
44	Medicine	Post EPIC clinic	5	5	5	3	5	4	5	6	4	4	6	6	6	5	3	3	3	7	7	1	5	5	5	3	4	4	1	4.66667	5.4	3	5	3.66667	4.44444
45	Nursing	Post EPIC clinic	7	7	7	6	6	7	7	7	7	7	7	6	7	7	2	2	6	7	7	7	7	7	7	7	7	7	7	6.77778	6.8	3.33333	7	7	6.25926
46	Pharmacy	Post EPIC clinic	7	7	6	7	6	6	6	6	6	7	7	7	7	7	5	4	5	7	7	7	7	6	6	6	7	6	6	6.33333	7	4.66667	7	6.16667	6.18519
48	Medicine	Post EPIC clinic	6	6	6	6	6	5	6	6	6	6	7	6	6	7	5	5	5	6	6	6	6	6	6	6	7	6	6	5.88889	6.4	5	6	6.16667	5.88889
49	Nursing	Post EPIC clinic	6	6	6	6	6	6	6	6	6	7	6	7	6	6	2	2	6	6	7	6	6	6	6	6	6	6	6	6	6.4	3.33333	6.25	6	5.66667
50	Medicine	Post EPIC clinic	7	7	6	6	6	1	6	6	7	7	7	7	7	7	4	3	6	6	7	7	6	6	7	6	6	6	6	5.77778	7	4.33333	6.5	6.16667	6.25926
51	Allied Health	Post EPIC clinic	7	7	6	6	6	6	6	6	6	7	7	6	7	6	5	5	5	7	6	6	7	6	7	6	6	6	6	6.22222	6.6	5	6.5	6.16667	6.03704
52	Nursing	Post EPIC clinic	7	7	7	7	7	7	7	7	7	7	7	7	7	7	5	2	7	7	7	7	7	7	7	7	7	7	7	7	7	4.66667	7	7	6.51852
53	Allied Health	Post EPIC clinic	7	7	7	7	7	6	7	7	7	7	7	7	7	7	6	6	6	7	7	7	7	7	7	7	7	7	6	6.88889	7	6	7	6.83333	6.66667
54	Pharmacy	Post EPIC clinic	7	7	7	7	7	7	7	7	7	7	7	7	7	7	3	3	2	7	7	7	7	7	7	7	7	7	7	7	7	2.66667	7	7	6.2963
55	Pharmacy	Post EPIC clinic	7	7	7	7	7	1	7	7	7	7	7	7	7	7	7	7	7	7	7	7	7	7	7	7	7	7	7	6.33333	7	7	7	7	7
56	Medicine	Post EPIC clinic	7	7	7	7	6	6	7	7	7	7	7	7	7	7	6	6	6	7	7	7	6	7	7	7	7	7	7	6.77778	7	6	6.75	7	6.62963
57	Medicine	Post EPIC clinic	7	7	7	7	7	7	7	7	7	7	7	7	7	7	1	1	7	7	7	7	7	7	7	7	7	7	7	7	7	3	7	7	6.33333
58	Pharmacy	Post EPIC clinic	7	7	7	7	7	6	7	7	7	7	7	7	7	7	6	3	6	7	7	7	7	6	6	6	7	5	6	6.88889	7	5	7	6	6.37037
59	Allied Health	Post EPIC clinic	7	7	7	7	7	7	7	7	7	7	7	7	7	7	7	5	7	7	7	7	7	7	7	7	7	7	7	7	7	6.33333	7	7	6.7037
60	Public Health	Post 2nd APD	2	2	2	2	2	6	2	2	2	2	2	2	2	2	2	2	2	2	2	2	2	2	2	2	2	2	2	2.44444	2	2	2	2	2
61	Medicine	Post 2nd APD	7	7	7	5	7	6	7	7	7	7	7	7	7	7	7	4	7	7	7	7	7	7	7	7	7	7	7	6.66667	7	6	7	7	6.62963
62	Medicine	Post 2nd APD	6	6	7	6	6	6	6	6	6	6	7	6	6	6	6	6	5	6	7	6	6	6	7	6	6	6	6	6.11111	6.2	5.66667	6.25	6.16667	5.96296
63	Nursing	Post 2nd APD	6	6	6	6	6	6	6	6	6	6	6	6	7	6	2	2	6	6	7	7	6	6	6	6	6	6	6	6	6.2	3.33333	6.5	6	5.66667
64	Dentistry	Post 2nd APD	7	7	7	7	7	6	7	6	7	7	7	7	7	7	6	6	6	7	7	7	6	7	7	7	7	7	7	6.77778	7	6	6.75	7	6.62963
65	Medicine	Post 2nd APD	7	7	7	7	7	1	7	7	7	7	7	7	7	7	7	7	7	7	7	7	7	7	7	7	7	7	7	6.33333	7	7	7	7	7
66	Dentistry	Post 2nd APD	5	7	7	4	6	5	6	6	5	7	7	7	7	7	4	2	7	7	7	7	7	7	4	7	7	5	7	5.66667	7	4.33333	7	6.16667	6
67	Medicine	Post 2nd APD	5	6	6	5	5	6	6	5	6	6	7	7	6	7	7	6	6	7	6	6	6	6	5	6	6	7	6	5.55556	6.6	6.33333	6.25	6	5.88889
68	Medicine	Post 2nd APD	7	7	7	7	7	7	7	7	7	7	7	7	7	7	4	1	7	7	7	7	7	7	7	7	7	7	7	7	7	4	7	7	6.44444
69	Allied Health	Post 2nd APD	7	7	7	7	7	7	7	7	7	7	7	7	7	7	3	1	7	7	7	7	7	7	7	7	7	7	7	7	7	3.66667	7	7	6.40741
70	Nursing	Post 2nd APD	5	7	5	6	6	3	6	4	5	7	7	7	7	7	4	6	6	6	7	6	7	6	6	5	7	6	6	5.22222	7	5.33333	6.5	6	6
71	Medicine	Post 2nd APD	7	7	7	7	7	6	7	5	7	7	7	7	7	7	6	5	6	7	7	7	7	7	7	6	7	7	7	6.66667	7	5.66667	7	6.83333	6.55556
72	Medicine	Post 2nd APD	6	6	6	6	6	6	6	5	6	6	7	6	6	7	2	1	6	6	6	6	6	6	6	6	6	6	6	5.88889	6.4	3	6	6	5.55556
73	Medicine	Post 2nd APD	6	7	6	7	7	7	7	7	7	7	7	7	7	7	6	5	6	7	7	7	7	7	7	7	7	6	7	6.77778	7	5.66667	7	6.83333	6.51852
74	Allied Health	Post 2nd APD	5	5	6	7	6	1	6	6	7	6	7	7	7	5	5	4	5	6	7	6	6	6	4	6	7	6	6	5.44444	6.4	4.66667	6.25	5.83333	5.96296
75	Dentistry	Post 2nd APD	7	7	7	7	7	6	7	7	7	7	7	7	7	7	7	7	7	7	7	7	7	7	5	7	6	7	7	6.88889	7	7	7	6.5	6.7037
76	Social Work	Post 2nd APD	7	7	7	7	6	7	6	7	7	7	7	7	7	7	5	1	2	7	7	7	7	7	6	6	7	7	7	6.77778	7	2.66667	7	6.66667	6.14815
77	Allied Health	Post 2nd APD	6	7	7	7	7	6	7	6	7	7	7	7	7	7	5	6	7	7	7	7	7	6	6	7	7	6	6	6.66667	7	6	7	6.33333	6.48148
78	Medicine	Post 2nd APD	6	7	7	6	6	3	6	6	5	7	7	7	7	7	5	3	6	7	7	7	7	7	7	6	7	7	6	5.77778	7	4.66667	7	6.66667	6.33333
79	Nursing	Post 2nd APD	6	6	6	6	6	6	6	6	6	6	6	6	6	6	6	4	6	6	6	6	6	6	6	6	6	6	6	6	6	5.33333	6	6	5.77778
80	Nursing	Post 2nd APD	7	7	7	7	7	1	7	7	7	7	7	7	7	6	5	7	7	7	7	7	7	7	7	7	7	7	7	6.33333	6.8	6.33333	7	7	6.88889
81	Medicine	Post 2nd APD	7	7	5	5	6	6	7	6	7	7	7	7	7	7	6	2	5	6	7	7	6	7	6	7	7	6	7	6.22222	7	4.33333	6.5	6.66667	6.14815
82	Medicine	Post 2nd APD	7	7	6	7	6	6	6	6	5	7	7	7	7	7	2	1	6	7	7	7	7	7	7	7	7	7	7	6.22222	7	3	7	7	6.14815
83	Pharmacy	Post 2nd APD	6	6	6	6	6	2	6	6	6	6	6	6	6	7	5	5	5	7	6	7	6	6	6	6	6	6	6	5.55556	6.2	5	6.5	6	6
84	Medicine	Post EPIC clinic	6	6	7	7	7	6	7	6	6	6	6	7	6	6	5	4	5	6	7	7	7	6	6	7	6	6	7	6.44444	6.2	4.66667	6.75	6.33333	6.07407
85	Social Work	Post 2nd APD	6	7	5	4	5	4	6	4	7	7	7	4	6	4	4	2	5	4	6	6	6	6	7	6	4	6	5	5.33333	5.6	3.66667	5.5	5.66667	5.2963
86	Medicine	Post 2nd APD	5	7	3	4	5	4	5	6	4	7	7	6	7	7	7	7	7	7	7	6	7	7	7	7	7	7	7	4.77778	6.8	7	6.75	7	6.18519
87	Dentistry	Post 2nd APD	6	7	6	6	7	6	7	6	5	6	7	7	7	7	7	5	7	7	7	7	6	6	6	3	7	6	6	6.22222	6.8	6.33333	6.75	5.66667	6.14815
88	Medicine	Post 2nd APD	7	7	7	7	7	6	7	7	7	7	7	7	4	7	3	1	5	7	7	7	7	7	7	7	7	7	7	6.88889	6.4	3	7	7	6.25926
89	Pharmacy	Post 2nd APD	6	7	5	6	6	5	7	5	6	7	7	6	7	6	5	5	5	7	7	7	7	6	5	7	6	6	6	5.88889	6.6	5	7	6	6.03704
90	Medicine	Post 2nd APD	7	6	7	5	4	7	6	5	6	4	4	4	7	4	7	4	5	4	7	7	7	7	5	4	4	7	7	5.88889	4.6	5.33333	6.25	5.66667	5.37037
91	Dentistry	Post 2nd APD	6	6	6	6	6	6	6	5	6	6	7	7	6	5	5	5	6	6	6	6	6	6	6	6	6	6	5	5.88889	6.2	5.33333	6	5.83333	5.74074
92	Dentistry	Post 2nd APD	5	5	4	6	5	5	5	5	5	7	7	5	4	7	4	4	2	7	7	7	6	4	5	6	5	5	6	5	6	3.33333	6.75	5.16667	5.22222
93	Dentistry	Post 2nd APD	2	6	3	2	4	2	3	2	3	6	7	7	7	7	6	5	3	7	7	6	6	5	3	2	6	5	5	3	6.8	4.66667	6.5	4.33333	4.85185
94	Dentistry	Post 2nd APD	7	7	7	7	7	7	7	6	7	7	7	7	7	7	6	2	7	7	7	7	7	7	6	7	7	7	7	6.88889	7	5	7	6.83333	6.48148
95	Allied Health	Post 2nd APD	7	6	7	7	6	6	7	6	7	7	7	7	7	7	5	4	5	7	7	7	7	6	5	6	7	6	6	6.55556	7	4.66667	7	6	6.22222
96	Allied Health	Post 2nd APD	6	7	4	7	7	5	6	5	6	7	7	7	7	7	7	6	7	7	7	7	7	6	7	6	6	6	6	5.88889	7	6.66667	7	6.16667	6.33333
97	Medicine	Post 2nd APD	6	6	6	6	6	6	6	5	6	7	7	6	6	6	6	2	7	6	6	6	7	6	6	5	6	6	6	5.88889	6.4	5	6.25	5.83333	5.77778
98	Nursing	Post 2nd APD	6	5	6	6	3	4	5	4	4	6	7	7	7	7	4	5	7	7	7	7	4	7	5	6	7	6	6	4.77778	6.8	5.33333	6.25	6.16667	5.74074
99	Medicine	Post 2nd APD	6	6	6	6	6	6	6	5	6	6	6	6	6	6	2	5	6	6	7	6	6	6	6	6	6	6	6	5.88889	6	4.33333	6.25	6	5.66667
100	Allied Health	Post 2nd APD	6	6	6	4	5	6	6	4	6	7	7	7	7	7	4	2	1	7	7	7	7	7	6	4	7	5	6	5.44444	7	2.33333	7	5.83333	5.55556
101	Public Health	Post 2nd APD	7	7	7	7	7	7	7	7	6	7	7	7	7	7	5	5	6	7	7	7	7	7	7	7	7	7	7	6.88889	7	5.33333	7	7	6.55556
102	Medicine	Post 2nd APD	7	7	7	7	7	1	7	4	7	7	7	7	7	7	4	2	7	7	7	7	7	7	7	7	7	7	7	6	7	4.33333	7	7	6.59259
103	Allied Health	Post 2nd APD	7	7	7	7	6	6	6	7	7	7	7	7	7	7	5	3	7	7	7	7	7	7	6	6	7	6	7	6.66667	7	5	7	6.5	6.40741
104	Dentistry	Post 2nd APD	7	7	7	7	7	7	7	7	7	7	7	7	7	7	4	1	7	7	7	7	7	7	7	7	7	7	7	7	7	4	7	7	6.44444
105	Medicine	Post 2nd APD	7	7	7	7	5	7	7	7	7	7	7	7	7	7	7	4	6	7	7	7	7	7	7	7	7	7	7	6.77778	7	5.66667	7	7	6.55556
106	Allied Health	Post 2nd APD	6	7	6	6	6	6	6	6	7	7	7	7	7	7	7	6	6	7	7	7	6	6	6	7	7	6	7	6.22222	7	6.33333	6.75	6.5	6.37037
107	Allied Health	Post 2nd APD	7	7	7	4	7	6	7	7	7	7	7	7	7	7	5	4	7	7	7	7	7	5	5	7	7	6	6	6.55556	7	5.33333	7	6	6.2963
108	Allied Health	Post 2nd APD	7	7	7	7	7	7	7	7	7	7	7	7	7	7	7	7	7	7	7	7	7	7	7	7	7	7	7	7	7	7	7	7	6.77778
109	Medicine	Post 2nd APD	6	7	6	7	6	5	6	6	7	6	7	7	6	7	4	4	7	6	7	7	6	6	7	7	7	6	7	6.22222	6.6	5	6.5	6.66667	6.22222
110	Nursing	Post 2nd APD	6	7	6	6	6	6	6	6	6	7	7	6	6	6	5	5	6	7	7	6	6	6	6	6	7	6	6	6.11111	6.4	5.33333	6.5	6.16667	6
111	Medicine	Post 2nd APD	6	7	6	7	5	5	6	7	7	7	7	7	7	6	6	5	7	7	7	6	6	7	7	7	7	7	6	6.22222	6.8	6	6.5	6.83333	6.40741
112	Medicine	Post 2nd APD	5	7	5	5	6	7	7	5	7	7	7	7	7	7	7	6	7	7	7	5	7	7	5	6	7	7	7	6	7	6.66667	6.5	6.5	6.22222
113	Allied Health	Post 2nd APD	7	7	7	7	7	6	7	6	7	7	7	7	7	7	6	6	7	7	7	7	7	7	7	7	7	7	7	6.77778	7	6.33333	7	7	6.7037
114	Nursing	Post EPIC clinic	5	5	5	5	5	5	5	5	5	5	5	5	5	5	5	5	5	5	5	5	5	5	5	5	5	5	5	5	5	5	5	5	4.92593
115	Medicine	Post 2nd APD	5	7	3	4	4	5	4	5	3	7	7	7	7	7	7	4	3	7	7	6	7	5	6	5	7	5	6	4.44444	7	4.66667	6.75	5.66667	5.48148
116	Dentistry	Post 2nd APD	7	6	6	6	7	7	6	7	6	7	7	7	7	5	7	5	5	7	7	7	7	6	6	6	6	6	6	6.44444	6.6	5.66667	7	6	6.14815
117	Dentistry	Post 2nd APD	2	5	2	2	2	2	2	2	2	6	7	6	6	6	2	2	3	6	6	5	6	6	3	4	6	5	6	2.33333	6.2	2.33333	5.75	5	4.2963
118	Allied Health	Post 2nd APD	5	6	5	6	5	5	6	3	5	6	6	6	6	6	3	2	4	6	6	6	6	6	4	5	6	6	5	5.11111	6	3	6	5.33333	5.14815
119	Medicine	Post 2nd APD	7	7	7	7	7	7	7	7	7	7	7	7	7	7	6	4	7	7	7	7	7	7	7	7	7	7	7	7	7	5.66667	7	7	6.62963
120	Medicine	Post 2nd APD	7	7	7	7	7	1	7	7	7	7	7	7	7	7	7	7	7	7	7	7	7	7	7	7	7	7	7	6.33333	7	7	7	7	7
121	Nursing	Post 2nd APD	6	7	6	6	6	6	5	6	6	7	7	7	6	7	6	5	3	7	7	7	6	6	6	6	7	6	7	6	6.8	4.66667	6.75	6.33333	6.03704
122	Medicine	Post 2nd APD	6	6	7	7	7	6	4	6	7	7	7	7	7	6	6	2	6	7	7	7	7	5	5	6	7	6	6	6.22222	6.8	4.66667	7	5.83333	6.03704
123	Medicine	Post 2nd APD	5	5	5	5	4	5	5	5	5	6	6	4	5	6	3	3	3	7	6	5	5	5	5	5	5	6	2	4.88889	5.4	3	5.75	4.66667	4.77778
124	Social Work	Post 2nd APD	7	7	7	7	7	6	7	7	7	7	7	7	7	7	6	6	5	7	7	7	6	7	6	7	7	7	7	6.88889	7	5.66667	6.75	6.83333	6.59259
125	Dentistry	Post 2nd APD	4	6	5	6	3	3	6	6	4	7	7	7	7	7	7	2	7	7	7	7	7	6	5	7	7	7	6	4.77778	7	5.33333	7	6.33333	6
126	Medicine	Post 2nd APD	6	6	6	6	6	6	6	6	6	6	6	6	6	6	6	6	6	6	6	6	6	6	6	6	6	6	6	6	6	6	6	6	5.85185
127	Pharmacy	Post 2nd APD	7	7	7	7	7	6	7	7	7	7	7	7	7	7	5	5	7	7	7	7	7	7	7	7	7	7	7	6.88889	7	5.66667	7	7	6.66667
128	Allied Health	Post 2nd APD	7	7	7	5	7	7	7	6	7	7	7	7	7	7	6	5	7	7	7	7	7	7	5	6	7	7	7	6.66667	7	6	7	6.5	6.44444
129	Dentistry	Post 2nd APD	7	7	7	6	7	7	6	6	7	7	7	7	7	7	5	3	6	7	7	7	7	7	6	7	7	7	7	6.66667	7	4.66667	7	6.83333	6.37037
130	Nursing	Post 2nd APD	5	7	5	5	7	4	5	6	4	7	7	7	7	7	4	2	5	7	7	6	7	7	7	5	7	7	7	5.33333	7	3.66667	6.75	6.66667	5.96296
131	Pharmacy	Post 2nd APD	7	7	7	7	7	7	7	7	7	7	7	7	7	7	2	2	7	7	7	7	7	7	7	7	7	7	7	7	7	3.66667	7	7	6.40741
132	Dentistry	Post 2nd APD	7	7	7	7	7	6	7	7	7	7	7	7	7	7	5	2	6	7	7	7	7	7	6	7	7	7	7	6.88889	7	4.33333	7	6.83333	6.48148
133	Allied Health	Post EPIC clinic	6	6	6	7	6	1	6	7	6	7	7	7	7	7	6	7	7	7	7	7	7	7	7	7	6	6	7	5.66667	7	6.66667	7	6.66667	6.66667
134	Allied Health	Post 2nd APD	7	7	7	7	7	1	7	7	7	7	7	7	7	7	3	2	7	7	7	7	7	7	7	7	7	7	7	6.33333	7	4	7	7	6.66667
135	Dentistry	Post 2nd APD	7	7	6	7	6	5	6	6	6	7	7	7	7	7	5	5	5	7	7	7	7	7	7	7	7	6	7	6.22222	7	5	7	6.83333	6.40741
136	Allied Health	Post 2nd APD	7	7	7	7	7	7	7	7	7	7	7	7	7	7	1	1	1	7	7	7	7	7	7	7	7	7	7	7	7	1	7	7	6.11111
137	Nursing	Post 2nd APD	6	6	6	7	7	6	6	7	6	7	7	7	6	7	6	5	6	7	7	7	6	6	7	6	7	5	6	6.33333	6.8	5.66667	6.75	6.16667	6.22222
138	Medicine	Post 2nd APD	7	7	7	7	7	7	7	7	7	7	7	7	7	7	7	7	6	7	7	7	7	7	7	7	7	7	7	7	7	6.66667	7	7	6.74074
139	Medicine	Post 2nd APD	7	7	7	7	7	6	7	7	7	7	7	7	7	7	6	2	7	7	7	7	7	7	7	7	7	7	7	6.88889	7	5	7	7	6.59259
140	Medicine	Post 2nd APD	7	7	7	7	7	7	7	7	7	7	7	7	7	7	4	1	7	7	7	7	7	7	7	7	7	7	7	7	7	4	7	7	6.44444
141	Dentistry	Post 2nd APD	7	7	7	7	6	5	6	6	6	7	7	7	7	7	4	2	4	7	7	6	7	6	7	7	7	6	7	6.33333	7	3.33333	6.75	6.66667	6.18519
142	Medicine	Post 2nd APD	7	7	7	7	7	7	7	7	7	7	7	7	7	7	1	1	7	7	7	7	7	7	7	7	7	7	7	7	7	3	7	7	6.33333
143	Allied Health	Post 2nd APD	6	6	6	6	6	5	6	5	6	7	6	6	6	7	5	5	6	6	6	6	6	6	6	6	6	6	6	5.77778	6.4	5.33333	6	6	5.85185
144	Pharmacy	Post 2nd APD	6	6	5	4	5	5	5	7	5	6	7	7	5	6	3	4	5	6	6	6	6	6	5	4	6	6	6	5.33333	6.2	4	6	5.5	5.40741
145	Medicine	Post 2nd APD	5	6	5	6	6	3	5	5	5	4	5	7	6	6	6	4	5	5	5	5	6	5	5	4	5	6	6	5.11111	5.6	5	5.25	5.16667	5.2963
146	Public Health	Post 2nd APD	2	6	5	1	3	3	4	2	1	5	6	6	5	3	1	3	4	7	7	5	5	3	3	5	5	5	7	3	5	2.66667	6	4.66667	4.22222
147	Social Work	Post 2nd APD	6	7	6	6	6	2	6	7	6	7	6	6	7	6	6	3	5	7	7	6	6	7	6	7	7	7	7	5.77778	6.4	4.66667	6.5	6.83333	6.25926
148	Pharmacy	Post 2nd APD	7	6	6	6	6	6	6	6	6	7	7	7	7	7	4	5	4	7	6	6	6	6	6	7	7	6	7	6.11111	7	4.33333	6.25	6.5	6.03704
149	Social Work	Post 2nd APD	7	7	7	5	7	7	6	6	7	7	7	7	7	7	7	5	7	7	7	7	7	7	7	7	7	7	7	6.55556	7	6.33333	7	7	6.55556
150	Allied Health	Post 2nd APD	7	7	6	6	6	7	6	6	7	7	7	7	7	7	6	6	7	7	7	7	7	7	6	6	7	6	7	6.44444	7	6.33333	7	6.5	6.40741
151	Medicine	Post 2nd APD	6	6	6	6	6	6	6	6	6	6	7	7	6	7	4	2	6	6	7	6	6	7	7	6	6	6	7	6	6.6	4	6.25	6.5	5.88889
152	Social Work	Post 2nd APD	7	7	7	7	7	7	7	7	7	7	7	7	7	7	2	1	7	7	7	7	7	7	7	7	7	7	7	7	7	3.33333	7	7	6.37037
153	Allied Health	Post 2nd APD	7	7	6	7	6	6	7	6	7	7	7	7	7	7	7	6	6	7	6	7	7	6	7	7	7	6	7	6.55556	7	6.33333	6.75	6.66667	6.51852
154	Dentistry	Post 2nd APD	7	7	7	7	6	6	7	7	7	7	7	7	6	7	4	2	7	7	7	7	7	7	7	7	7	7	7	6.77778	6.8	4.33333	7	7	6.44444
155	Allied Health	Post 2nd APD	7	7	7	7	6	7	7	7	6	6	7	7	7	7	5	5	6	7	7	7	7	7	7	7	7	6	6	6.77778	6.8	5.33333	7	6.66667	6.40741
156	Medicine	Post EPIC clinic	7	7	7	7	6	4	7	7	7	7	7	7	7	7	5	4	7	7	7	7	7	7	7	7	7	7	7	6.55556	7	5.33333	7	7	6.66667
157	Social Work	Post 2nd APD	6	7	7	6	6	4	6	6	6	7	7	7	7	7	5	2	5	7	7	6	7	6	7	6	7	6	7	6	7	4	6.75	6.5	6.18519
158	Allied Health	Post 2nd APD	7	6	7	7	6	6	6	7	7	7	7	7	7	7	4	1	6	7	7	6	7	7	6	6	7	7	7	6.55556	7	3.66667	6.75	6.66667	6.22222
159	Medicine	Post 2nd APD	6	6	6	6	6	6	6	6	7	6	7	7	6	6	6	5	6	7	7	6	7	6	7	6	6	6	6	6.11111	6.4	5.66667	6.75	6.16667	6.07407
160	Nursing	Post 2nd APD	6	7	7	6	6	6	7	7	7	7	7	7	7	7	7	2	3	7	7	7	7	6	6	6	7	7	7	6.55556	7	4	7	6.5	6.25926
161	Pharmacy	Post 2nd APD	6	6	6	6	6	7	6	6	6	6	7	6	7	6	5	2	6	6	7	6	6	6	6	6	6	6	6	6.11111	6.4	4.33333	6.25	6	5.74074
162	Dentistry	Post 2nd APD	4	4	4	4	4	4	4	5	4	4	4	5	4	4	4	4	5	4	4	6	4	4	4	4	4	4	4	4.11111	4.2	4.33333	4.5	4	4.18519
163	Medicine	Post 2nd APD	6	7	6	7	6	7	7	5	6	7	7	6	7	7	7	5	7	7	7	7	7	7	7	6	7	6	7	6.33333	6.8	6.33333	7	6.66667	6.37037
164	Allied Health	Post 2nd APD	7	7	7	7	7	1	7	7	7	7	7	7	6	7	6	6	6	7	6	7	7	7	7	7	7	6	7	6.33333	6.8	6	6.75	6.83333	6.77778
165	Allied Health	Post 2nd APD	5	7	5	4	5	6	4	5	3	6	7	7	7	6	7	3	5	7	7	6	6	6	4	5	7	5	4	4.88889	6.6	5	6.5	5.16667	5.37037
166	Medicine	Post 2nd APD	7	7	7	7	7	7	7	7	7	7	7	7	7	7	7	5	7	7	7	7	7	7	6	7	7	7	7	7	7	6.33333	7	6.83333	6.66667
167	Medicine	Post 2nd APD	7	7	6	6	7	5	6	5	5	7	7	7	7	7	4	4	6	7	7	6	6	7	6	6	7	7	7	6	7	4.66667	6.5	6.66667	6.18519
168	Dentistry	Post EPIC clinic	6	5	6	6	6	5	6	6	6	6	6	6	6	6	4	5	6	6	7	6	6	6	6	6	5	6	6	5.77778	6	5	6.25	5.83333	5.74074
169	Allied Health	Post 2nd APD	6	6	6	6	6	6	6	6	6	6	6	4	6	6	2	2	6	6	6	6	6	6	6	6	6	6	6	6	5.6	3.33333	6	6	5.48148
170	Social Work	Post 2nd APD	7	7	7	7	7	6	7	7	7	7	7	7	7	7	4	3	4	7	7	7	7	7	7	7	7	7	7	6.88889	7	3.66667	7	7	6.44444
171	Dentistry	Post 2nd APD	7	7	7	7	7	4	7	5	6	7	7	7	7	7	5	6	5	7	7	7	7	7	5	6	7	7	7	6.33333	7	5.33333	7	6.5	6.48148
172	Allied Health	Post 2nd APD	7	7	7	7	7	7	7	7	7	7	7	7	7	7	4	1	7	7	7	7	7	7	7	7	7	7	7	7	7	4	7	7	6.44444
173	Nursing	Post 2nd APD	7	7	7	7	7	7	7	6	7	7	7	7	7	7	5	5	2	7	7	7	7	7	7	7	7	7	7	6.88889	7	4	7	7	6.40741
174	Pharmacy	Post 2nd APD	7	7	7	7	7	7	7	6	7	7	7	6	7	7	1	2	1	7	7	7	7	6	6	7	6	6	3	6.88889	6.8	1.33333	7	5.66667	5.77778
175	Allied Health	Post 2nd APD	7	7	6	7	7	5	7	2	6	7	7	7	7	7	5	5	2	7	7	7	7	7	7	7	7	7	6	6	7	4	7	6.83333	6.22222
176	Medicine	Post 2nd APD	5	7	5	4	6	6	5	2	5	7	7	7	7	7	4	2	4	7	7	6	7	6	6	6	6	7	6	5	7	3.33333	6.75	6.16667	5.55556
177	Medicine	Post 2nd APD	6	7	6	5	7	6	5	6	5	7	7	7	7	7	6	2	6	7	7	7	7	7	5	6	7	7	6	5.88889	7	4.66667	7	6.33333	6.07407
178	Pharmacy	Post 2nd APD	6	6	7	6	7	7	6	6	6	7	7	6	7	6	4	6	6	7	6	6	6	6	6	7	6	7	6	6.33333	6.6	5.33333	6.25	6.33333	6.03704
179	Dentistry	Post 2nd APD	7	7	7	7	7	7	6	6	6	7	7	7	7	7	7	6	7	7	7	7	6	7	6	7	7	7	7	6.66667	7	6.66667	6.75	6.83333	6.55556
180	Medicine	Post 2nd APD	6	6	6	7	5	6	7	6	6	7	7	7	7	7	2	7	4	7	7	7	6	6	6	6	7	6	6	6.11111	7	4.33333	6.75	6.16667	6.03704
181	Allied Health	Post 2nd APD	7	7	7	7	7	7	7	7	7	7	7	7	7	7	7	5	7	7	7	7	7	7	7	7	7	7	7	7	7	6.33333	7	7	6.7037
182	Nursing	Post 2nd APD	7	7	7	7	6	7	7	7	7	7	7	7	7	7	2	1	2	7	7	7	7	7	7	7	7	7	7	6.88889	7	1.66667	7	7	6.14815
183	Medicine	Post 2nd APD	6	6	7	5	6	6	7	7	7	7	7	7	7	7	6	5	7	7	7	7	7	7	7	7	7	7	7	6.33333	7	6	7	7	6.51852
184	Medicine	Post 2nd APD	6	7	7	7	6	4	7	6	5	7	7	7	6	7	5	5	7	7	7	7	7	7	7	7	7	7	7	6.11111	6.8	5.66667	7	7	6.51852
185	Allied Health	Post 2nd APD	6	6	6	6	6	6	6	6	6	7	7	6	7	7	5	2	6	7	7	7	7	6	6	6	6	6	6	6	6.8	4.33333	7	6	5.96296
186	Medicine	Post 2nd APD	7	7	7	7	6	4	6	4	7	7	7	7	7	7	6	5	6	7	7	7	7	7	6	6	7	7	7	6.11111	7	5.66667	7	6.66667	6.48148
187	Allied Health	Post 2nd APD	5	7	6	6	6	5	7	2	7	7	7	7	7	7	5	5	6	7	7	7	6	7	5	5	7	6	5	5.66667	7	5.33333	6.75	5.83333	6
188	Dentistry	Post 2nd APD	6	7	6	6	6	7	6	6	6	6	6	7	6	7	5	3	3	7	7	6	6	6	6	6	6	6	6	6.22222	6.4	3.66667	6.5	6	5.74074
189	Social Work	Post 2nd APD	6	7	5	6	6	6	7	6	7	7	7	7	7	6	7	5	6	6	7	7	6	7	6	6	7	7	6	6.22222	6.8	6	6.5	6.5	6.25926
190	Social Work	Post 2nd APD	7	7	7	7	7	1	7	7	7	7	7	1	7	7	7	4	7	7	7	7	1	7	7	7	1	7	7	6.33333	5.8	6	5.5	6	6.22222
191	Dentistry	Post EPIC clinic	4	4	4	4	4	4	4	4	4	4	4	5	4	4	4	5	4	4	5	4	4	4	4	4	4	4	4	4	4.2	4.33333	4.25	4	4.11111
192	Medicine	Post 2nd APD	5	6	6	7	6	2	6	7	6	7	7	6	6	6	6	6	6	7	6	6	6	6	6	6	6	7	6	5.66667	6.4	6	6.25	6.16667	6.18519
193	Medicine	Post 2nd APD	5	6	3	5	5	5	5	4	3	7	7	7	7	7	5	1	2	7	7	7	7	7	6	6	7	6	7	4.55556	7	2.66667	7	6.5	5.51852
194	Nursing	Post 2nd APD	7	7	7	7	7	7	7	7	7	7	7	7	7	7	7	5	7	7	7	7	7	7	7	7	7	7	7	7	7	6.33333	7	7	6.7037
195	Medicine	Post 2nd APD	7	7	7	7	7	1	7	7	7	7	7	7	7	7	7	6	7	7	7	7	7	7	7	7	7	7	7	6.33333	7	6.66667	7	7	6.96296
196	Medicine	Post 2nd APD	7	7	6	6	7	2	6	5	5	7	7	7	7	7	5	1	7	7	7	7	7	7	7	7	7	7	7	5.66667	7	4.33333	7	7	6.40741
197	Medicine	Post 2nd APD	6	7	6	6	6	5	6	5	6	7	7	7	7	6	6	5	6	7	7	7	6	6	6	6	7	6	7	5.88889	6.8	5.66667	6.75	6.33333	6.18519
198	Nursing	Post 2nd APD	6	4	6	4	4	6	4	6	6	4	4	4	4	4	4	4	4	6	4	4	4	4	6	4	6	6	6	5.11111	4	4	4.5	5.33333	4.59259
199	Medicine	Post EPIC clinic	7	7	7	7	7	7	7	7	7	7	7	7	7	7	6	4	5	7	7	7	7	7	7	7	7	7	7	7	7	5	7	7	6.55556
200	Medicine	Post 2nd APD	7	7	7	7	6	1	7	6	7	7	7	7	7	7	5	3	5	7	7	7	7	7	7	6	7	6	7	6.11111	7	4.33333	7	6.66667	6.55556
201	Medicine	Post EPIC clinic	7	7	7	7	7	7	7	7	7	7	7	7	6	7	5	5	6	7	7	7	7	6	7	7	7	6	7	7	6.8	5.33333	7	6.66667	6.48148
202	Pharmacy	Post 2nd APD	7	7	7	7	7	7	7	7	7	7	7	7	7	7	7	7	7	7	7	7	7	7	7	7	7	7	7	7	7	7	7	7	6.77778
203	Public Health	Post EPIC clinic	6	7	6	7	7	6	6	6	6	7	7	7	7	7	6	6	6	7	7	7	6	6	6	7	7	6	7	6.33333	7	6	6.75	6.5	6.37037
204	Medicine	Post 2nd APD	6	6	6	6	6	6	6	6	6	6	6	6	6	6	6	2	6	6	6	6	6	6	6	6	6	6	6	6	6	4.66667	6	6	5.7037
205	Medicine	Post 2nd APD	1	1	1	1	1	7	1	1	1	1	1	1	1	1	1	1	1	1	1	1	1	1	1	1	1	1	1	1.66667	1	1	1	1	1
206	Social Work	Post 2nd APD	7	7	7	7	7	7	7	7	7	7	7	7	7	7	4	5	7	7	7	7	7	7	7	7	7	7	7	7	7	5.33333	7	7	6.59259
207	Allied Health	Post 2nd APD	7	7	7	7	7	7	7	7	7	7	7	7	7	7	4	1	7	7	7	7	7	7	7	7	7	7	7	7	7	4	7	7	6.44444
208	Pharmacy	Post 2nd APD	5	7	6	6	6	7	6	7	6	7	7	7	7	7	5	2	6	7	7	7	7	7	7	7	7	7	7	6.22222	7	4.33333	7	7	6.22222
209	Pharmacy	Post 2nd APD	7	6	6	6	6	6	7	7	6	7	7	7	7	7	4	2	5	7	7	7	6	7	7	7	6	7	6	6.33333	7	3.66667	6.75	6.66667	6.14815
210	Dentistry	Post EPIC clinic	7	7	7	7	7	7	7	7	7	7	7	7	7	7	4	1	7	7	7	7	7	7	7	7	7	7	7	7	7	4	7	7	6.44444
211	Pharmacy	Post 2nd APD	7	7	7	7	7	7	7	6	7	7	7	7	7	7	5	5	7	7	7	7	7	7	7	7	7	7	7	6.88889	7	5.66667	7	7	6.59259
212	Nursing	Post 2nd APD	7	7	7	7	7	7	7	7	6	7	7	7	7	7	6	1	7	7	7	7	7	7	7	7	7	7	7	6.88889	7	4.66667	7	7	6.48148
213	Pharmacy	Post 2nd APD	6	6	7	6	6	6	6	5	6	5	7	7	6	5	5	6	5	7	6	6	6	5	6	6	6	6	6	6	6	5.33333	6.25	5.83333	5.77778
214	Social Work	Post EPIC clinic	7	7	7	7	7	1	7	7	7	7	7	7	7	7	4	7	7	7	7	7	7	7	7	7	7	7	7	6.33333	7	6	7	7	6.88889
215	Medicine	Post 2nd APD	6	6	6	6	6	6	6	6	6	6	6	6	6	6	6	2	6	6	6	6	6	6	6	6	6	6	6	6	6	4.66667	6	6	5.7037
216	Medicine	Post 2nd APD	7	7	7	7	7	6	7	7	7	7	7	7	7	7	4	2	5	7	7	7	7	7	7	7	7	7	7	6.88889	7	3.66667	7	7	6.44444
217	Medicine	Post 2nd APD	7	7	7	6	6	6	6	6	6	7	7	7	7	7	7	6	7	7	7	7	7	7	7	7	7	7	7	6.33333	7	6.66667	7	7	6.59259
218	Medicine	Post 2nd APD	6	7	6	7	6	2	7	7	7	7	7	7	6	6	2	2	6	7	7	7	7	7	7	7	7	7	6	6.11111	6.6	3.33333	7	6.83333	6.33333
219	Allied Health	Post 2nd APD	5	7	6	6	7	6	7	6	6	7	7	7	6	7	5	1	5	7	7	7	7	7	6	6	6	6	6	6.22222	6.8	3.66667	7	6.16667	6
220	Nursing	Post 2nd APD	7	7	7	7	7	7	7	7	7	7	7	7	7	7	7	3	7	7	7	7	7	7	7	7	7	7	7	7	7	5.66667	7	7	6.62963
221	Medicine	Post 2nd APD	7	7	7	7	7	7	7	6	7	6	7	7	7	7	7	5	6	7	7	7	7	7	7	6	7	7	7	6.88889	6.8	6	7	6.83333	6.55556
222	Social Work	Post 2nd APD	7	7	7	7	7	7	7	7	7	7	7	7	7	7	7	1	7	7	7	7	7	7	7	7	7	7	7	7	7	5	7	7	6.55556
223	Allied Health	Post 2nd APD	1	6	1	1	2	1	1	1	1	7	7	7	7	7	4	4	1	7	7	7	6	6	7	1	7	6	7	1.66667	7	3	6.75	5.66667	4.66667
224	Social Work	Post 2nd APD	7	7	7	7	7	2	5	6	7	7	6	7	7	4	5	1	7	7	7	7	7	7	5	5	7	7	6	6.11111	6.2	4.33333	7	6.16667	6.22222
238	Allied Health	Post 2nd APD	7	7	6	7	6	4	7	6	2	7	7	7	7	6	4	1	3	7	7	7	6	4	6	6	7	6	7	5.77778	6.8	2.66667	6.75	6	5.81481

## Sheet: Variable Labels
#	Variable	Label
1	ID	ID
2	College	In which College or School are you a student?
36	SESSION	Session Identifer
3	A1	Learning with other health care trainees will help me become a more effective member of a health care team.
4	A2	Patients ultimately benefit if health care professionals worked together to solve patient problems.
5	A3	Shared learning experiences with other health care trainees will increase my ability to understand clinical problems.
6	A4	Shared learning experiences with other health care trainees will help me think positively about other health care professionals.
7	A5	Shared learning experiences will help me understand my own limitations.
29	A6_rev	REVERSE SCORED: It is not necessary for health care trainees to learn together.
8	A7	Shared learning experiences with other health care trainees will help me communicate better with patients and other professionals.
9	A8	I welcome the opportunity to work on small-group projects with other health care professions.
10	A9	Shared learning before graduation will help me become a better team player.
11	A10	It is important for me to understand the patient’s side of the problem.
12	A11	Establishing trust with my patients is important to me.
13	A12	It is important for me to communicate compassion to my patients.
14	A13	Thinking about the patient as a person is important in getting treatment right.
15	A14	In my profession one needs skills in interacting and co-operating with patients.
16	A15	Health professionals/students from other disciplines have prejudices or make assumptions about me because of the discipline I am studying.
17	A16	I have prejudices or make assumptions about health professionals/students from other disciplines.
18	A17	Prejudices and assumptions about health professionals from other disciplines get in the way of delivery of health care.
19	A18	It is important for health professionals to respect the dignity and privacy of patients while maintaining confidentiality in the delivery of team-based care.
20	A19	It is important for health professionals to provide excellent treatment to patients regardless of their background, e.g., race, ethnicity, gender, sexual orientation, religion, class, national origin, immigration status, or ability.
21	A20	It is important for health professionals to respect the unique cultures, values, roles/responsibilities, and expertise of other health professions.
22	A21	It is important for health professionals to understand what it takes to effectively communicate across cultures.
23	A22	It is important for health professionals to work with public health administrators and policy makers to improve delivery of health care.
24	A23	It is important for health professionals to work with non-clinicians to deliver more effective health care.
25	A24	It is important for health professionals to work on projects to promote community and public health.
26	A25	It is important for health professionals to be advocates for the health of patients and communities.
27	A26	It is important for health professionals to work with legislators to develop laws, regulations, and policies that improve health care.
28	A27	It is important for health professionals to focus on populations and communities, in addition to individual patients, to deliver effective health care.
30	TRR_AVG	Average of Teamwork, roles, and responsibilities [A1, A2, A3, A4, A5, A6_rev, A7, A8, A9]
31	PC_AVG	Average of Patient centeredness [A10, A11, A12, A13, A14]
32	IB_AVG	Average of Interprofessional bias [A15, A16, A17]
33	DE_AVG	Average of Diversity and ethics [A18, A19, A20, A21]
34	CC_AVG	Average of Community centeredness [A22, A23, A24, A25, A26, A27]
35	TOTAL_AVG	Average of Total Score

## Sheet: Variable Values
Variable	Values
A1	Seven-point Likert scale of agreement with 1=Strongly disagree, 2=Disagree, 3=Somewhat disagree, 4=Neither agree nor disagree, 5= Somewhat agree, 6=Agree, and 7=Strongly agree
A2	Seven-point Likert scale of agreement with 1=Strongly disagree, 2=Disagree, 3=Somewhat disagree, 4=Neither agree nor disagree, 5= Somewhat agree, 6=Agree, and 7=Strongly agree
A3	Seven-point Likert scale of agreement with 1=Strongly disagree, 2=Disagree, 3=Somewhat disagree, 4=Neither agree nor disagree, 5= Somewhat agree, 6=Agree, and 7=Strongly agree
A4	Seven-point Likert scale of agreement with 1=Strongly disagree, 2=Disagree, 3=Somewhat disagree, 4=Neither agree nor disagree, 5= Somewhat agree, 6=Agree, and 7=Strongly agree
A5	Seven-point Likert scale of agreement with 1=Strongly disagree, 2=Disagree, 3=Somewhat disagree, 4=Neither agree nor disagree, 5= Somewhat agree, 6=Agree, and 7=Strongly agree
A6_rev	Seven-point Likert scale of agreement with 1=Strongly disagree, 2=Disagree, 3=Somewhat disagree, 4=Neither agree nor disagree, 5= Somewhat agree, 6=Agree, and 7=Strongly agree
A7	Seven-point Likert scale of agreement with 1=Strongly disagree, 2=Disagree, 3=Somewhat disagree, 4=Neither agree nor disagree, 5= Somewhat agree, 6=Agree, and 7=Strongly agree
A8	Seven-point Likert scale of agreement with 1=Strongly disagree, 2=Disagree, 3=Somewhat disagree, 4=Neither agree nor disagree, 5= Somewhat agree, 6=Agree, and 7=Strongly agree
A9	Seven-point Likert scale of agreement with 1=Strongly disagree, 2=Disagree, 3=Somewhat disagree, 4=Neither agree nor disagree, 5= Somewhat agree, 6=Agree, and 7=Strongly agree
A10	Seven-point Likert scale of agreement with 1=Strongly disagree, 2=Disagree, 3=Somewhat disagree, 4=Neither agree nor disagree, 5= Somewhat agree, 6=Agree, and 7=Strongly agree
A11	Seven-point Likert scale of agreement with 1=Strongly disagree, 2=Disagree, 3=Somewhat disagree, 4=Neither agree nor disagree, 5= Somewhat agree, 6=Agree, and 7=Strongly agree
A12	Seven-point Likert scale of agreement with 1=Strongly disagree, 2=Disagree, 3=Somewhat disagree, 4=Neither agree nor disagree, 5= Somewhat agree, 6=Agree, and 7=Strongly agree
A13	Seven-point Likert scale of agreement with 1=Strongly disagree, 2=Disagree, 3=Somewhat disagree, 4=Neither agree nor disagree, 5= Somewhat agree, 6=Agree, and 7=Strongly agree
A14	Seven-point Likert scale of agreement with 1=Strongly disagree, 2=Disagree, 3=Somewhat disagree, 4=Neither agree nor disagree, 5= Somewhat agree, 6=Agree, and 7=Strongly agree
A15	Seven-point Likert scale of agreement with 1=Strongly disagree, 2=Disagree, 3=Somewhat disagree, 4=Neither agree nor disagree, 5= Somewhat agree, 6=Agree, and 7=Strongly agree
A16	Seven-point Likert scale of agreement with 1=Strongly disagree, 2=Disagree, 3=Somewhat disagree, 4=Neither agree nor disagree, 5= Somewhat agree, 6=Agree, and 7=Strongly agree
A17	Seven-point Likert scale of agreement with 1=Strongly disagree, 2=Disagree, 3=Somewhat disagree, 4=Neither agree nor disagree, 5= Somewhat agree, 6=Agree, and 7=Strongly agree
A18	Seven-point Likert scale of agreement with 1=Strongly disagree, 2=Disagree, 3=Somewhat disagree, 4=Neither agree nor disagree, 5= Somewhat agree, 6=Agree, and 7=Strongly agree
A19	Seven-point Likert scale of agreement with 1=Strongly disagree, 2=Disagree, 3=Somewhat disagree, 4=Neither agree nor disagree, 5= Somewhat agree, 6=Agree, and 7=Strongly agree
A20	Seven-point Likert scale of agreement with 1=Strongly disagree, 2=Disagree, 3=Somewhat disagree, 4=Neither agree nor disagree, 5= Somewhat agree, 6=Agree, and 7=Strongly agree
A21	Seven-point Likert scale of agreement with 1=Strongly disagree, 2=Disagree, 3=Somewhat disagree, 4=Neither agree nor disagree, 5= Somewhat agree, 6=Agree, and 7=Strongly agree
A22	Seven-point Likert scale of agreement with 1=Strongly disagree, 2=Disagree, 3=Somewhat disagree, 4=Neither agree nor disagree, 5= Somewhat agree, 6=Agree, and 7=Strongly agree
A23	Seven-point Likert scale of agreement with 1=Strongly disagree, 2=Disagree, 3=Somewhat disagree, 4=Neither agree nor disagree, 5= Somewhat agree, 6=Agree, and 7=Strongly agree
A24	Seven-point Likert scale of agreement with 1=Strongly disagree, 2=Disagree, 3=Somewhat disagree, 4=Neither agree nor disagree, 5= Somewhat agree, 6=Agree, and 7=Strongly agree
A25	Seven-point Likert scale of agreement with 1=Strongly disagree, 2=Disagree, 3=Somewhat disagree, 4=Neither agree nor disagree, 5= Somewhat agree, 6=Agree, and 7=Strongly agree
A26	Seven-point Likert scale of agreement with 1=Strongly disagree, 2=Disagree, 3=Somewhat disagree, 4=Neither agree nor disagree, 5= Somewhat agree, 6=Agree, and 7=Strongly agree
A27	Seven-point Likert scale of agreement with 1=Strongly disagree, 2=Disagree, 3=Somewhat disagree, 4=Neither agree nor disagree, 5= Somewhat agree, 6=Agree, and 7=Strongly agree
College	Allied Health, Dentistry, Medicine, Nursing, Pharmacy, Public Health, or Social Work
SESSION	Pre Overall, Post 2nd APD, or Post EPIC clinic
